# Supplementary material for: ﻿A new species of the Amynthas corticis group with support from mitogenomic data and a new record of Metaphire agrestis (Goto & Hatai, 1899) (Oligochaeta, Megascolecidae) in northeastern China
Source: Zookeys. 2026 Jan 12;1266:231–61. doi: 10.3897/zookeys.1266.161903 (PMC12817059; doi:10.3897/zookeys.1266.161903)
Supplement: XML Treatment for Amynthas dandongensis [file zookeys.1266.161903-treatment1.xml]

<!DOCTYPE tp:taxon-treatment
  PUBLIC "-//TaxonX//DTD Taxonomic Treatment Publishing DTD v0 20100105//EN" "tax-treatment-NSO.dtd">
<tp:taxon-treatment xmlns:tp="http://www.plazi.org/taxpub"><tp:treatment-meta><kwd-group><label>Taxon classification</label><kwd>
                <named-content content-type="kingdom">Animalia</named-content>
              </kwd><kwd>
                <named-content content-type="subclass">Oligochaeta</named-content>
              </kwd><kwd>
                <named-content content-type="family">Megascolecidae</named-content>
              </kwd></kwd-group><mixed-citation publication-type="journal"><person-group><name><surname>Han</surname><given-names>Anne Charis N.</given-names></name><name><surname>Zhao</surname><given-names>Nannan</given-names></name><name><surname>Aspe</surname><given-names>Nonillon M.</given-names></name><name><surname>Nob</surname><given-names>Christian Jay R.</given-names></name><name><surname>Zhang</surname><given-names>Yufeng</given-names></name><name><surname>Wu</surname><given-names>Donghui</given-names></name><name><surname>Zhao</surname><given-names>Huifeng</given-names></name></person-group><article-title>﻿A new species of the <italic><tp:taxon-name><tp:taxon-name-part taxon-name-part-type="genus" reg="Amynthas">Amynthas</tp:taxon-name-part> <tp:taxon-name-part taxon-name-part-type="species" reg="corticis">corticis</tp:taxon-name-part></tp:taxon-name></italic> group with support from mitogenomic data and a new record of <italic><tp:taxon-name><tp:taxon-name-part taxon-name-part-type="genus" reg="Metaphire">Metaphire</tp:taxon-name-part> <tp:taxon-name-part taxon-name-part-type="species" reg="agrestis">agrestis</tp:taxon-name-part></tp:taxon-name></italic> (Goto &amp; Hatai, 1899) (<tp:taxon-name><tp:taxon-name-part taxon-name-part-type="subclass">Oligochaeta</tp:taxon-name-part></tp:taxon-name>, <tp:taxon-name><tp:taxon-name-part taxon-name-part-type="family">Megascolecidae</tp:taxon-name-part></tp:taxon-name>) in northeastern China</article-title><source>Zookeys</source><day>12</day><month>01</month><year>2026</year><volume>1266</volume><fpage>231</fpage><lpage>261</lpage><pub-id pub-id-type="doi">10.3897/zookeys.1266.161903</pub-id></mixed-citation></tp:treatment-meta><tp:nomenclature><label>﻿</label><tp:taxon-name><object-id xmlns:xlink="http://www.w3.org/1999/xlink" content-type="arpha" xlink:type="simple">8618A692-397C-540B-B620-562A8E8DDC31</object-id>
              <tp:taxon-name-part taxon-name-part-type="genus" reg="Amynthas">Amynthas</tp:taxon-name-part>
              <tp:taxon-name-part taxon-name-part-type="species" reg="dandongensis">dandongensis</tp:taxon-name-part>
              <object-id xmlns:xlink="http://www.w3.org/1999/xlink" content-type="zoobank" xlink:type="simple">https://zoobank.org/959B777C-7ACB-4C94-B046-85F6B48D931A</object-id>
            </tp:taxon-name><tp:taxon-authority>Han &amp; Zhao</tp:taxon-authority><tp:taxon-status xmlns:xlink="http://www.w3.org/1999/xlink" xlink:type="simple">sp. nov.</tp:taxon-status><xref ref-type="fig" rid="F1">Fig. 1</xref></tp:nomenclature><tp:treatment-sec sec-type="type material" id="SECID0ELTAI"><title>Type material.</title><p><bold><italic>Holotype</italic></bold>: • 1 clitellate (533R57_01) from Jinjiangshan Park, Dandong Prefecture, Liaoning (<named-content xmlns:xlink="http://www.w3.org/1999/xlink" content-type="dwc:verbatimCoordinates" xlink:type="simple"><named-content content-type="geo-json" specific-use="{&#34;type&#34;:&#34;Point&#34;,&#34;coordinates&#34;:[124.374600,40.131200]}" id="NCID0EZTAI" xlink:type="simple">40.1312°N, 124.3746°E</named-content></named-content>, 40 m elev.), China, collected by Huifeng Zhao, Yanmeng Bi and Shixiong Ma, 2023-07-26. <bold><italic>Paratypes</italic></bold>: • 13 clitellates (533R58_01, 02; 533R60_01, 02; 533R62_01−04; 533R63_01; 533R64_01−03) with the same information with as the holotype. All the specimens of the new species have been deposited in Langfang Normal University, Hebei, China (C-HLU).</p></tp:treatment-sec><tp:treatment-sec sec-type="diagnosis" id="SECID0EBUAI"><title>Diagnosis.</title><p>Small worm with size 41–57 mm by 1.0–2.5 mm (clitellum width). Segment numbers 86–104. Spermathecal pores four pairs, 5/6–8/9, medio-ventral, nearly inconspicuous. Spermathecae four pairs in VI–IX, ampulla oval; ampulla duct thick and stout, abruptly narrower towards ectal end; diverticulum with slender and long duct and ovoid receptacle; receptacle 1/3 length of the diverticulum duct. Diverticulum is the same length or slightly longer than the main pouch. Intestinal caeca simple, originating in XXVII extending anteriorly to XXI. Male pores and genital markings absent.</p></tp:treatment-sec><tp:treatment-sec sec-type="description" id="SECID0EGUAI"><title>Description.</title><p><bold><italic>External characters</italic>.</bold> Length 41–57 mm, clitellum width 1.0–2.5 mm, narrower toward pre-clitellar region (<italic>n</italic> = 5). Color of preserved specimens may vary from shades because of the duration of preservation but generally dorsum region is brown to yellowish brown, while ventrum part is pale yellow. Segment numbers 86–104. Prostomium epilobous (Fig. <xref ref-type="fig" rid="F1">1A</xref>). First dorsal pore on 12/13. Clitellum pale brown, annular and raised at XIV–XVI; setae or dorsal pores and intersegmental furrow absent. Setal arrangement perichaetine; setae number 32–35 (V), 34–37 (VII), 40–45 (XIII), 48–52 (XX). Spermathecal pores four pairs, 5/6–8/9, medio-ventral, nearly inconspicuous with 0.20–0.22 C apart ventrally. Male pores, pre-clitellar and post-clitellar genital markings absent (Fig. <xref ref-type="fig" rid="F1">1B</xref>). Female pore single, circular in a slightly concave porophore medioventral at XIV (Fig. <xref ref-type="fig" rid="F1">1C</xref>).</p><fig id="F1" position="float" orientation="portrait"><object-id xmlns:xlink="http://www.w3.org/1999/xlink" content-type="doi" xlink:type="simple">10.3897/zookeys.1266.161903.figure1</object-id><object-id xmlns:xlink="http://www.w3.org/1999/xlink" content-type="arpha" xlink:type="simple">4A144B79-6A35-5F87-BDAE-891C33BA4EBB</object-id><label>Figure 1.</label><caption><p><italic><tp:taxon-name><tp:taxon-name-part taxon-name-part-type="genus" reg="Amynthas">Amynthas</tp:taxon-name-part> <tp:taxon-name-part taxon-name-part-type="species" reg="dandongensis">dandongensis</tp:taxon-name-part></tp:taxon-name></italic> sp. nov. (specimen ID: 533R57_01, <ext-link xmlns:xlink="http://www.w3.org/1999/xlink" xlink:href="PV453020" ext-link-type="gen" xlink:type="simple">PV453020</ext-link>). <bold>A.</bold> Dorsal view of prostomium; <bold>B.</bold> Spermathecal pores; <bold>C.</bold> Female pore; <bold>D.</bold> Spermathecae; <bold>E.</bold> Left intestinal caecum; <bold>F.</bold> Seminal vesicles and gizzard. Abbreviations: amp = ampulla, fp = female pore, gz = gizzard, re = receptacle, sp = spermathecal pore, sv = seminal vesicle. Scale bars: 1 mm.</p></caption><graphic xmlns:xlink="http://www.w3.org/1999/xlink" xlink:href="zookeys-1266-231_article-161903__-g001.jpg" position="float" orientation="portrait" xlink:type="simple" id="oo_1509915.jpg"><uri content-type="original_file" xlink:type="simple">https://binary.pensoft.net/fig/1509915</uri></graphic></fig><p><bold><italic>Internal characters</italic>.</bold> Septa 5/6/7 slightly thickened, 7/8 thin, 8/9/10 absent, 10/11/12/13/14 thin. Gizzard within VIII–X, large and barrel-shaped (Fig. <xref ref-type="fig" rid="F1">1F</xref>). Intestine enlarged from XV. Intestinal caeca are simple, originating in XXVII and extending anteriorly to XXI (Fig. <xref ref-type="fig" rid="F1">1E</xref>). Esophageal hearts three pairs in X–XIII.</p><p>Spermathecae four pairs in VI–IX. Ampulla oval; ampulla duct thick and stout, abruptly narrower towards ectal end (1.3–1.8 mm long); diverticulum with slender and long duct and ovoid receptacle (1.5–2.0 mm long); receptacle 1/3 length of the diverticulum duct. Diverticulum is the same length or slightly longer than the ampulla plus duct (Fig. <xref ref-type="fig" rid="F1">1D</xref>).</p><p>Male sexual system holandric, testes sac well-developed, two pairs in X and XI. Seminal vesicles, two pairs in XI and XII. Prostate glands and accessory glands absent.</p></tp:treatment-sec><tp:treatment-sec sec-type="distribution" id="SECID0E5WAI"><title>Distribution in China.</title><p>Liaoning Province, Northeast China.</p></tp:treatment-sec><tp:treatment-sec sec-type="habitat" id="SECID0EDXAI"><title>Habitat.</title><p>Forest/Urban Park.</p></tp:treatment-sec><tp:treatment-sec sec-type="etymology" id="SECID0EIXAI"><title>Etymology.</title><p>The specific name refers to the type locality, Dandong Prefecture; adjective.</p></tp:treatment-sec><tp:treatment-sec sec-type="remarks" id="SECID0ENXAI"><title>Remarks.</title><p><italic><tp:taxon-name><tp:taxon-name-part taxon-name-part-type="genus" reg="Amynthas">Amynthas</tp:taxon-name-part> <tp:taxon-name-part taxon-name-part-type="species" reg="dandongensis">dandongensis</tp:taxon-name-part></tp:taxon-name></italic> sp. nov. belongs to the <italic><tp:taxon-name><tp:taxon-name-part taxon-name-part-type="genus" reg="Amynthas">A.</tp:taxon-name-part> <tp:taxon-name-part taxon-name-part-type="species" reg="corticis">corticis</tp:taxon-name-part></tp:taxon-name></italic> species group (previously named the “<italic>diffringens</italic>” species group), characterized by having four spermathecal pores in 5/6/7/8/9. There was a total of 99 recorded species in the species group before 1972 (<xref ref-type="bibr" rid="B105">Sims and Easton 1972</xref>). Several species have been categorized as junior synonyms of <italic><tp:taxon-name><tp:taxon-name-part taxon-name-part-type="genus" reg="Amynthas">A.</tp:taxon-name-part> <tp:taxon-name-part taxon-name-part-type="species" reg="corticis">corticis</tp:taxon-name-part></tp:taxon-name></italic> Kinberg, 1867, such as <italic><tp:taxon-name><tp:taxon-name-part taxon-name-part-type="genus" reg="Amynthas">A.</tp:taxon-name-part> <tp:taxon-name-part taxon-name-part-type="species" reg="diffringens">diffringens</tp:taxon-name-part></tp:taxon-name></italic> (Baird, 1869), <italic><tp:taxon-name><tp:taxon-name-part taxon-name-part-type="genus" reg="Amynthas">A.</tp:taxon-name-part> <tp:taxon-name-part taxon-name-part-type="species" reg="divergens">divergens</tp:taxon-name-part> <tp:taxon-name-part taxon-name-part-type="subspecies" reg="divergens">divergens</tp:taxon-name-part></tp:taxon-name></italic> (Michaelsen, 1892), <italic><tp:taxon-name><tp:taxon-name-part taxon-name-part-type="genus" reg="Amynthas">A.</tp:taxon-name-part> <tp:taxon-name-part taxon-name-part-type="species" reg="yunnanensis">yunnanensis</tp:taxon-name-part></tp:taxon-name></italic> (Stephenson, 1912) and <italic><tp:taxon-name><tp:taxon-name-part taxon-name-part-type="genus" reg="Amynthas">A.</tp:taxon-name-part> <tp:taxon-name-part taxon-name-part-type="species" reg="heterochaetus">heterochaetus</tp:taxon-name-part></tp:taxon-name></italic> (Michaelsen, 1891) by <xref ref-type="bibr" rid="B9">Blakemore (2004)</xref>. Subsequently, an addition of 47 species/subspecies were reported: 12 species/subspecies were described from mainland China (<xref ref-type="bibr" rid="B31">Chen et al. 1975</xref>; <xref ref-type="bibr" rid="B30">Chen and Xu 1977</xref>; <xref ref-type="bibr" rid="B114">Sun et al. 2013</xref>; <xref ref-type="bibr" rid="B115">Sun et al. 2018</xref>; <xref ref-type="bibr" rid="B33">Dong et al. 2019</xref>; <xref ref-type="bibr" rid="B71">Li et al. 2024</xref>; <xref ref-type="bibr" rid="B64">Jin et al. 2024</xref>), eight species from Hainan Island China (<xref ref-type="bibr" rid="B113">Sun et al. 2012</xref>, <xref ref-type="bibr" rid="B114">2013</xref>), 17 species from Taiwan Island China (<xref ref-type="bibr" rid="B119">Tsai et al. 2001</xref>; <xref ref-type="bibr" rid="B60">James et al. 2005</xref>; <xref ref-type="bibr" rid="B25">Chang et al. 2007</xref>; <xref ref-type="bibr" rid="B121">Tsai et al. 2007</xref>, <xref ref-type="bibr" rid="B123">2010</xref>; <xref ref-type="bibr" rid="B128">Wang and Shih 2010</xref>; <xref ref-type="bibr" rid="B100">Shen 2012</xref>; <xref ref-type="bibr" rid="B102">Shen et al. 2013</xref>, <xref ref-type="bibr" rid="B103">2014</xref>, <xref ref-type="bibr" rid="B104">2019</xref>), eight species from South Korea (<xref ref-type="bibr" rid="B49">Hong and James 2001</xref>; <xref ref-type="bibr" rid="B50">Hong and Kim 2002</xref>; <xref ref-type="bibr" rid="B15">Blakemore 2012</xref>; <xref ref-type="bibr" rid="B19">Blakemore and Lee 2013</xref>), and three species from Laos (<xref ref-type="bibr" rid="B53">Hong et al. 2024</xref>).</p><p>Table <xref ref-type="table" rid="T2">2</xref> presents a comparison of some members of the <italic><tp:taxon-name><tp:taxon-name-part taxon-name-part-type="genus" reg="Amynthas">A.</tp:taxon-name-part> <tp:taxon-name-part taxon-name-part-type="species" reg="corticis">corticis</tp:taxon-name-part></tp:taxon-name></italic> species group in China with similar or overlapping sizes. The new species, aside from its lack of male pores, prostate glands, and genital markings, is unique from the rest of the members of the group by having a smaller body size (41–57 by 1.0–2.5); the first dorsal pore on 12/13 (vs 10/11 in <italic><tp:taxon-name><tp:taxon-name-part taxon-name-part-type="genus" reg="Amynthas">A.</tp:taxon-name-part> <tp:taxon-name-part taxon-name-part-type="species" reg="meishanensis">meishanensis</tp:taxon-name-part></tp:taxon-name></italic> Chang, Lin, Chen, Chung &amp; Chen, 2007; 5/6 in <italic><tp:taxon-name><tp:taxon-name-part taxon-name-part-type="genus" reg="Amynthas">A.</tp:taxon-name-part> <tp:taxon-name-part taxon-name-part-type="species" reg="nanshanensis">nanshanensis</tp:taxon-name-part></tp:taxon-name></italic> Shen, Tsai &amp; Tsai, 2003, <italic><tp:taxon-name><tp:taxon-name-part taxon-name-part-type="genus" reg="Amynthas">A.</tp:taxon-name-part> <tp:taxon-name-part taxon-name-part-type="species" reg="taoyuanensis">taoyuanensis</tp:taxon-name-part></tp:taxon-name></italic> Qiu &amp; Jin, 2024 and <italic><tp:taxon-name><tp:taxon-name-part taxon-name-part-type="genus" reg="Amynthas">A.</tp:taxon-name-part> <tp:taxon-name-part taxon-name-part-type="species" reg="libratus">libratus</tp:taxon-name-part></tp:taxon-name></italic> Tsai &amp; Shen, 2010; 5/6 or 6/7 in <italic><tp:taxon-name><tp:taxon-name-part taxon-name-part-type="genus" reg="Amynthas">A.</tp:taxon-name-part> <tp:taxon-name-part taxon-name-part-type="species" reg="pavimentus">pavimentus</tp:taxon-name-part></tp:taxon-name></italic> Tsai &amp; Shen, 2010 and <italic><tp:taxon-name><tp:taxon-name-part taxon-name-part-type="genus" reg="Amynthas">A.</tp:taxon-name-part> <tp:taxon-name-part taxon-name-part-type="species" reg="penpuensis">penpuensis</tp:taxon-name-part></tp:taxon-name></italic> Shen, Tsai &amp; Tsai, 2003; pore-like marking on 7/8 in <italic><tp:taxon-name><tp:taxon-name-part taxon-name-part-type="genus" reg="Amynthas">A.</tp:taxon-name-part> <tp:taxon-name-part taxon-name-part-type="species" reg="manicatus">manicatus</tp:taxon-name-part> <tp:taxon-name-part taxon-name-part-type="subspecies" reg="decorosus">decorosus</tp:taxon-name-part></tp:taxon-name></italic> (Gates, 1932); 13/14 in <italic><tp:taxon-name><tp:taxon-name-part taxon-name-part-type="genus" reg="Amynthas">A.</tp:taxon-name-part> <tp:taxon-name-part taxon-name-part-type="species" reg="tortuosus">tortuosus</tp:taxon-name-part></tp:taxon-name></italic> Qiu &amp; Dong, 2019; rectangular gizzard in VIII–X (vs VII–X in <italic><tp:taxon-name><tp:taxon-name-part taxon-name-part-type="genus" reg="Amynthas">A.</tp:taxon-name-part> <tp:taxon-name-part taxon-name-part-type="species" reg="meishanensis">meishanensis</tp:taxon-name-part></tp:taxon-name></italic>, <italic><tp:taxon-name><tp:taxon-name-part taxon-name-part-type="genus" reg="Amynthas">A.</tp:taxon-name-part> <tp:taxon-name-part taxon-name-part-type="species" reg="pavimentus">pavimentus</tp:taxon-name-part></tp:taxon-name></italic> and <italic><tp:taxon-name><tp:taxon-name-part taxon-name-part-type="genus" reg="Amynthas">A.</tp:taxon-name-part> <tp:taxon-name-part taxon-name-part-type="species" reg="libratus">libratus</tp:taxon-name-part></tp:taxon-name></italic>; IX–X in <italic><tp:taxon-name><tp:taxon-name-part taxon-name-part-type="genus" reg="Amynthas">A.</tp:taxon-name-part> <tp:taxon-name-part taxon-name-part-type="species" reg="nanshanensis">nanshanensis</tp:taxon-name-part></tp:taxon-name></italic> and <italic><tp:taxon-name><tp:taxon-name-part taxon-name-part-type="genus" reg="Amynthas">A.</tp:taxon-name-part> <tp:taxon-name-part taxon-name-part-type="species" reg="penpuensis">penpuensis</tp:taxon-name-part></tp:taxon-name></italic> and <italic><tp:taxon-name><tp:taxon-name-part taxon-name-part-type="genus" reg="Amynthas">A.</tp:taxon-name-part> <tp:taxon-name-part taxon-name-part-type="species" reg="taoyuanensis">taoyuanensis</tp:taxon-name-part></tp:taxon-name></italic>); and having simple intestinal caeca in XXVII–XXI (vs simple in XXVII–XXIV in <italic><tp:taxon-name><tp:taxon-name-part taxon-name-part-type="genus" reg="Amynthas">A.</tp:taxon-name-part> <tp:taxon-name-part taxon-name-part-type="species" reg="meishanensis">meishanensis</tp:taxon-name-part></tp:taxon-name></italic>, <italic><tp:taxon-name><tp:taxon-name-part taxon-name-part-type="genus" reg="Amynthas">A.</tp:taxon-name-part> <tp:taxon-name-part taxon-name-part-type="species" reg="taoyuanensis">taoyuanensis</tp:taxon-name-part></tp:taxon-name></italic> and <italic><tp:taxon-name><tp:taxon-name-part taxon-name-part-type="genus" reg="Amynthas">A.</tp:taxon-name-part> <tp:taxon-name-part taxon-name-part-type="species" reg="tortuosus">tortuosus</tp:taxon-name-part></tp:taxon-name></italic>; XXVII–XXV in <italic><tp:taxon-name><tp:taxon-name-part taxon-name-part-type="genus" reg="Amynthas">A.</tp:taxon-name-part> <tp:taxon-name-part taxon-name-part-type="species" reg="nanshanensis">nanshanensis</tp:taxon-name-part></tp:taxon-name></italic>; XXVII–XXIII (XXIV) in <italic><tp:taxon-name><tp:taxon-name-part taxon-name-part-type="genus" reg="Amynthas">A.</tp:taxon-name-part> <tp:taxon-name-part taxon-name-part-type="species" reg="pavimentus">pavimentus</tp:taxon-name-part></tp:taxon-name></italic> and <italic><tp:taxon-name><tp:taxon-name-part taxon-name-part-type="genus" reg="Amynthas">A.</tp:taxon-name-part> <tp:taxon-name-part taxon-name-part-type="species" reg="libratus">libratus</tp:taxon-name-part></tp:taxon-name></italic>; XXVII–XXV (or XXIV) in <italic><tp:taxon-name><tp:taxon-name-part taxon-name-part-type="genus" reg="Amynthas">A.</tp:taxon-name-part> <tp:taxon-name-part taxon-name-part-type="species" reg="penpuensis">penpuensis</tp:taxon-name-part></tp:taxon-name></italic>; compound, XXVII–XXII or XXIII in <italic><tp:taxon-name><tp:taxon-name-part taxon-name-part-type="genus" reg="Amynthas">A.</tp:taxon-name-part> <tp:taxon-name-part taxon-name-part-type="species" reg="manicatus">manicatus</tp:taxon-name-part> <tp:taxon-name-part taxon-name-part-type="subspecies" reg="decorosus">decorosus</tp:taxon-name-part></tp:taxon-name></italic>. <italic><tp:taxon-name><tp:taxon-name-part taxon-name-part-type="genus" reg="Amynthas">Amynthas</tp:taxon-name-part> <tp:taxon-name-part taxon-name-part-type="species" reg="recavus">recavus</tp:taxon-name-part></tp:taxon-name></italic> Yuan &amp; Zhang, 2019 also possesses dorsal pore on 12/13 yet with a larger size than the new species, and also possesses male pores and genital markings. Generally, the obvious distinction of the new species among other members of the <italic><tp:taxon-name><tp:taxon-name-part taxon-name-part-type="genus" reg="Amynthas">A.</tp:taxon-name-part> <tp:taxon-name-part taxon-name-part-type="species" reg="corticis">corticis</tp:taxon-name-part></tp:taxon-name></italic> species group, regardless of the overlapping body sizes and dorsal pore on 12/13 is its lack of male pores and genital markings, which are typical among the other members of the group.</p><table-wrap id="T2" position="float" orientation="portrait"><label>Table 2.</label><caption><p>Comparison of species belonging to the <italic><tp:taxon-name><tp:taxon-name-part taxon-name-part-type="genus" reg="Amynthas">A.</tp:taxon-name-part> <tp:taxon-name-part taxon-name-part-type="species" reg="corticis">corticis</tp:taxon-name-part></tp:taxon-name></italic> species group in China. The species are listed in order of size from smallest to largest.</p></caption><table id="TID0EPJBK" rules="all"><tbody><tr><th rowspan="1" colspan="1">Characters</th><th rowspan="1" colspan="1">
                      <italic>
                        <tp:taxon-name><tp:taxon-name-part taxon-name-part-type="genus" reg="Amynthas">A.</tp:taxon-name-part> <tp:taxon-name-part taxon-name-part-type="species" reg="meishanensis">meishanensis</tp:taxon-name-part></tp:taxon-name>
                      </italic>
                    </th><th rowspan="1" colspan="1">
                      <italic>
                        <tp:taxon-name><tp:taxon-name-part taxon-name-part-type="genus" reg="Amynthas">A.</tp:taxon-name-part> <tp:taxon-name-part taxon-name-part-type="species" reg="manicatus">manicatus</tp:taxon-name-part> <tp:taxon-name-part taxon-name-part-type="subspecies" reg="decorosus">decorosus</tp:taxon-name-part></tp:taxon-name>
                      </italic>
                    </th><th rowspan="1" colspan="1">
                      <italic>
                        <tp:taxon-name><tp:taxon-name-part taxon-name-part-type="genus" reg="Amynthas">A.</tp:taxon-name-part> <tp:taxon-name-part taxon-name-part-type="species" reg="dinghuensis">dinghuensis</tp:taxon-name-part></tp:taxon-name>
                      </italic>
                    </th><th rowspan="1" colspan="1"><italic><tp:taxon-name><tp:taxon-name-part taxon-name-part-type="genus" reg="Amynthas">A.</tp:taxon-name-part> <tp:taxon-name-part taxon-name-part-type="species" reg="dandongensis">dandongensis</tp:taxon-name-part></tp:taxon-name></italic> sp. nov.</th><th rowspan="1" colspan="1">
                      <italic>
                        <tp:taxon-name><tp:taxon-name-part taxon-name-part-type="genus" reg="Amynthas">A.</tp:taxon-name-part> <tp:taxon-name-part taxon-name-part-type="species" reg="nanshanensis">nanshanensis</tp:taxon-name-part></tp:taxon-name>
                      </italic>
                    </th><th rowspan="1" colspan="1">
                      <italic>
                        <tp:taxon-name><tp:taxon-name-part taxon-name-part-type="genus" reg="Amynthas">A.</tp:taxon-name-part> <tp:taxon-name-part taxon-name-part-type="species" reg="taoyuanensis">taoyuanensis</tp:taxon-name-part></tp:taxon-name>
                      </italic>
                    </th><th rowspan="1" colspan="1">
                      <italic>
                        <tp:taxon-name><tp:taxon-name-part taxon-name-part-type="genus" reg="Amynthas">A.</tp:taxon-name-part> <tp:taxon-name-part taxon-name-part-type="species" reg="pavimentus">pavimentus</tp:taxon-name-part></tp:taxon-name>
                      </italic>
                    </th><th rowspan="1" colspan="1">
                      <italic>
                        <tp:taxon-name><tp:taxon-name-part taxon-name-part-type="genus" reg="Amynthas">A.</tp:taxon-name-part> <tp:taxon-name-part taxon-name-part-type="species" reg="libratus">libratus</tp:taxon-name-part></tp:taxon-name>
                      </italic>
                    </th><th rowspan="1" colspan="1">
                      <italic>
                        <tp:taxon-name><tp:taxon-name-part taxon-name-part-type="genus" reg="Amynthas">A.</tp:taxon-name-part> <tp:taxon-name-part taxon-name-part-type="species" reg="tortuosus">tortuosus</tp:taxon-name-part></tp:taxon-name>
                      </italic>
                    </th><th rowspan="1" colspan="1">
                      <italic>
                        <tp:taxon-name><tp:taxon-name-part taxon-name-part-type="genus" reg="Amynthas">A.</tp:taxon-name-part> <tp:taxon-name-part taxon-name-part-type="species" reg="penpuensis">penpuensis</tp:taxon-name-part></tp:taxon-name>
                      </italic>
                    </th><th rowspan="1" colspan="1">
                      <italic>
                        <tp:taxon-name><tp:taxon-name-part taxon-name-part-type="genus" reg="Amynthas">A.</tp:taxon-name-part> <tp:taxon-name-part taxon-name-part-type="species" reg="recavus">recavus</tp:taxon-name-part></tp:taxon-name>
                      </italic>
                    </th></tr><tr><td rowspan="1" colspan="1">Length</td><td rowspan="1" colspan="1">38–65</td><td rowspan="1" colspan="1">40</td><td rowspan="1" colspan="1">40–52</td><td rowspan="1" colspan="1">41–57</td><td rowspan="1" colspan="1">41–89</td><td rowspan="1" colspan="1">41–120</td><td rowspan="1" colspan="1">51–121</td><td rowspan="1" colspan="1">55–72</td><td rowspan="1" colspan="1">55–86</td><td rowspan="1" colspan="1">55–104</td><td rowspan="1" colspan="1">58–64</td></tr><tr><td rowspan="1" colspan="1">Width</td><td rowspan="1" colspan="1">2.7–3.5</td><td rowspan="1" colspan="1">2.5</td><td rowspan="1" colspan="1"/><td rowspan="1" colspan="1">1.0–2.5</td><td rowspan="1" colspan="1">2.2–3.0</td><td rowspan="1" colspan="1">3.5–4.5</td><td rowspan="1" colspan="1">1.98–3.96</td><td rowspan="1" colspan="1">2.31–3.03</td><td rowspan="1" colspan="1">2.5–2.8</td><td rowspan="1" colspan="1">2.2–3.2</td><td rowspan="1" colspan="1">2.1–2.3</td></tr><tr><td rowspan="1" colspan="1">No. of segments</td><td rowspan="1" colspan="1">51–113</td><td rowspan="1" colspan="1">60</td><td rowspan="1" colspan="1">75–87</td><td rowspan="1" colspan="1">86–104</td><td rowspan="1" colspan="1">50–104</td><td rowspan="1" colspan="1">61–103</td><td rowspan="1" colspan="1">61–103</td><td rowspan="1" colspan="1">62–71</td><td rowspan="1" colspan="1">-</td><td rowspan="1" colspan="1">62–104</td><td rowspan="1" colspan="1">82–84</td></tr><tr><td rowspan="1" colspan="1">1<sup>st</sup> dorsal pore</td><td rowspan="1" colspan="1">10/11</td><td rowspan="1" colspan="1">pore-like marking from 7/8</td><td rowspan="1" colspan="1">11/12 or 12/13</td><td rowspan="1" colspan="1">12/13</td><td rowspan="1" colspan="1">5/6</td><td rowspan="1" colspan="1">10/11</td><td rowspan="1" colspan="1">5/6 or 6/7</td><td rowspan="1" colspan="1">5/6</td><td rowspan="1" colspan="1">13/14</td><td rowspan="1" colspan="1">5/6 or 6/7</td><td rowspan="1" colspan="1">12/13</td></tr><tr><td rowspan="1" colspan="1">Male pores</td><td rowspan="1" colspan="1">present</td><td rowspan="1" colspan="1">present</td><td rowspan="1" colspan="1">present</td><td rowspan="1" colspan="1">absent</td><td rowspan="1" colspan="1">present</td><td rowspan="1" colspan="1">present</td><td rowspan="1" colspan="1">present</td><td rowspan="1" colspan="1">present</td><td rowspan="1" colspan="1">present</td><td rowspan="1" colspan="1">present</td><td rowspan="1" colspan="1">present</td></tr><tr><td rowspan="1" colspan="1">Genital markings</td><td rowspan="1" colspan="1">present</td><td rowspan="1" colspan="1">present</td><td rowspan="1" colspan="1">present</td><td rowspan="1" colspan="1">absent</td><td rowspan="1" colspan="1">present or absent</td><td rowspan="1" colspan="1">present</td><td rowspan="1" colspan="1">present</td><td rowspan="1" colspan="1">present</td><td rowspan="1" colspan="1">present</td><td rowspan="1" colspan="1">present</td><td rowspan="1" colspan="1">present</td></tr><tr><td rowspan="1" colspan="1">Spermathecae ampulla</td><td rowspan="1" colspan="1">peach-shaped or oval</td><td rowspan="1" colspan="1">ampulla same length as duct</td><td rowspan="1" colspan="1">elongated oval-shaped (varied)</td><td rowspan="1" colspan="1">oval-shaped</td><td rowspan="1" colspan="1">peach-shaped</td><td rowspan="1" colspan="1">oval-shaped</td><td rowspan="1" colspan="1">round to oval-shaped</td><td rowspan="1" colspan="1">round or oval-shaped</td><td rowspan="1" colspan="1">ampulla slender heart-shaped</td><td rowspan="1" colspan="1">peach-shaped</td><td rowspan="1" colspan="1">elongated oval-shaped</td></tr><tr><td rowspan="1" colspan="1">Diverticulum</td><td rowspan="1" colspan="1">straight stalk as long as the receptacle with peach-shaped receptacle</td><td rowspan="1" colspan="1">may be looped into regular zigzag or not looped</td><td rowspan="1" colspan="1">slender stalk and oval-shaped receptacle</td><td rowspan="1" colspan="1">slender and long duct, with ovoid receptacle</td><td rowspan="1" colspan="1">slender stalk and oval receptacle</td><td rowspan="1" colspan="1">stalk 2/3 of main pouch, bag-shaped receptacle</td><td rowspan="1" colspan="1">slender stalk and small oval-shaped receptacle</td><td rowspan="1" colspan="1">slender stalk and small oval-shaped receptacle</td><td rowspan="1" colspan="1">swollen, S-shaped twisted receptacle</td><td rowspan="1" colspan="1">slender stalk and small oval receptacle</td><td rowspan="1" colspan="1">~ 3/5 of main pouch, ovoid-shaped receptacle</td></tr><tr><td rowspan="1" colspan="1">Prostate gland</td><td rowspan="1" colspan="1">paired in XVIII, large w/ thick duct</td><td rowspan="1" colspan="1">paired in XVIII, extending XVII–XIX</td><td rowspan="1" colspan="1">paired in XVIII, smooth and lobed extending XIV–XX</td><td rowspan="1" colspan="1">absent</td><td rowspan="1" colspan="1">paired in XVIII, extending XVII–XX</td><td rowspan="1" colspan="1">degenerated, duct U-shaped inserting in XVIII</td><td rowspan="1" colspan="1">paired in XVIII, large, rectangular-shaped, extending XVI (XVII)–XIX (XX)</td><td rowspan="1" colspan="1">paired in XVIII, large, lobed, extending XVII–XX</td><td rowspan="1" colspan="1">paired in XVIII, extending XVII–XXII, coarsely lobate</td><td rowspan="1" colspan="1">paired in XVIII, extending XVII–XX</td><td rowspan="1" colspan="1">1/2XVII–XIX, relatively small, one lump</td></tr><tr><td rowspan="1" colspan="1">Gizzard</td><td rowspan="1" colspan="1">VII–X</td><td rowspan="1" colspan="1">?</td><td rowspan="1" colspan="1">large in VIII–X</td><td rowspan="1" colspan="1">VIII–X</td><td rowspan="1" colspan="1">round, IX–X</td><td rowspan="1" colspan="1">IX–X</td><td rowspan="1" colspan="1">large, round in VII–X</td><td rowspan="1" colspan="1">large, rectangular, VII–X</td><td rowspan="1" colspan="1">ball-shaped, VIII–X</td><td rowspan="1" colspan="1">round, IX–X</td><td rowspan="1" colspan="1">VIII–X, ball-like</td></tr><tr><td rowspan="1" colspan="1">Intestinal caeca</td><td rowspan="1" colspan="1">simple, XXVII–XXIV</td><td rowspan="1" colspan="1">compound, XXVII–XXII or XXIII</td><td rowspan="1" colspan="1">simple with a round, white end, XXVII– XXII</td><td rowspan="1" colspan="1">simple, XXVII–XXI</td><td rowspan="1" colspan="1">simple, XXVII–XXV</td><td rowspan="1" colspan="1">simple, XXVII–XXIV</td><td rowspan="1" colspan="1">simple, XXVII–XXIII (XXIV)</td><td rowspan="1" colspan="1">simple, XXVII–XXIII (XXIV)</td><td rowspan="1" colspan="1">simple, XXVII–XXIV</td><td rowspan="1" colspan="1">simple, XXVII–XXV (XXIV)</td><td rowspan="1" colspan="1">simple, XXVII, end in XXV</td></tr></tbody></table></table-wrap><p>The new species is morphologically most similar to <italic><tp:taxon-name><tp:taxon-name-part taxon-name-part-type="genus" reg="Amynthas">A.</tp:taxon-name-part> <tp:taxon-name-part taxon-name-part-type="species" reg="sangumburi">sangumburi</tp:taxon-name-part></tp:taxon-name></italic> (Hong &amp; Kim, 2002) from Jeju Island, South Korea (Table <xref ref-type="table" rid="T3">3</xref>) in terms of size range (41–57 mm by 1.0–2.5 mm in <italic><tp:taxon-name><tp:taxon-name-part taxon-name-part-type="genus" reg="Amynthas">A.</tp:taxon-name-part> <tp:taxon-name-part taxon-name-part-type="species" reg="dandongensis">dandongensis</tp:taxon-name-part></tp:taxon-name></italic> sp. nov. and 46–68 mm by 2.3–2.5 mm in <italic><tp:taxon-name><tp:taxon-name-part taxon-name-part-type="genus" reg="Amynthas">A.</tp:taxon-name-part> <tp:taxon-name-part taxon-name-part-type="species" reg="sangumburi">sangumburi</tp:taxon-name-part></tp:taxon-name></italic>); and having an ovate-shaped ampulla, intestinal origin in XV, and lacking genital markings. However, all the collected specimens of the new species lack male pores and prostate glands (vs present, centered on 0.8 mm circular flat porophores extending to lateral margins of ventrum in XVIII with prostate glands large within XVII–XX in <italic><tp:taxon-name><tp:taxon-name-part taxon-name-part-type="genus" reg="Amynthas">A.</tp:taxon-name-part> <tp:taxon-name-part taxon-name-part-type="species" reg="sangumburi">sangumburi</tp:taxon-name-part></tp:taxon-name></italic>); and have more segments (86–104 vs 58–79). In addition, a previously recorded species from northeastern China, <italic><tp:taxon-name><tp:taxon-name-part taxon-name-part-type="genus" reg="Amynthas">A.</tp:taxon-name-part> <tp:taxon-name-part taxon-name-part-type="species" reg="carnosus">carnosus</tp:taxon-name-part></tp:taxon-name></italic> (Goto &amp; Hatai, 1899), with four pairs of spermathecae in 5/6–8/9, differs from the new species in the body size, spermathecae shape, genital markings, and the male pore region. Currently, no other known species is morphologically similar to <italic><tp:taxon-name><tp:taxon-name-part taxon-name-part-type="genus" reg="Amynthas">A.</tp:taxon-name-part> <tp:taxon-name-part taxon-name-part-type="species" reg="dandongensis">dandongensis</tp:taxon-name-part></tp:taxon-name></italic> sp. nov.</p><table-wrap id="T3" position="float" orientation="portrait"><label>Table 3.</label><caption><p>Summary comparison between <italic><tp:taxon-name><tp:taxon-name-part taxon-name-part-type="genus" reg="Amynthas">Amynthas</tp:taxon-name-part> <tp:taxon-name-part taxon-name-part-type="species" reg="dandongensis">dandongensis</tp:taxon-name-part></tp:taxon-name></italic> sp. nov. from China and <italic><tp:taxon-name><tp:taxon-name-part taxon-name-part-type="genus" reg="Amynthas">A.</tp:taxon-name-part> <tp:taxon-name-part taxon-name-part-type="species" reg="sangumburi">sangumburi</tp:taxon-name-part></tp:taxon-name></italic> from Korea.</p></caption><table id="TID0EJ5BK" rules="all"><tbody><tr><th rowspan="1" colspan="1">Descriptions</th><th rowspan="1" colspan="1"><italic><tp:taxon-name><tp:taxon-name-part taxon-name-part-type="genus" reg="Amynthas">A.</tp:taxon-name-part> <tp:taxon-name-part taxon-name-part-type="species" reg="dandongensis">dandongensis</tp:taxon-name-part></tp:taxon-name></italic> sp. nov.</th><th rowspan="1" colspan="1">
                      <italic>
                        <tp:taxon-name><tp:taxon-name-part taxon-name-part-type="genus" reg="Amynthas">A.</tp:taxon-name-part> <tp:taxon-name-part taxon-name-part-type="species" reg="sangumburi">sangumburi</tp:taxon-name-part></tp:taxon-name>
                      </italic>
                    </th></tr><tr><td rowspan="1" colspan="1">No. of specimens</td><td rowspan="1" colspan="1">14</td><td rowspan="1" colspan="1">5</td></tr><tr><td rowspan="1" colspan="1">Length</td><td rowspan="1" colspan="1">41–57</td><td rowspan="1" colspan="1">46–68</td></tr><tr><td rowspan="1" colspan="1">Width</td><td rowspan="1" colspan="1">1.0–2.5</td><td rowspan="1" colspan="1">2.3–2.5</td></tr><tr><td rowspan="1" colspan="1">Color</td><td rowspan="1" colspan="1">dorsum brown to yellowish brown, while ventrum part is pale yellow</td><td rowspan="1" colspan="1">dorsum pale brown</td></tr><tr><td rowspan="1" colspan="1">Segment No.</td><td rowspan="1" colspan="1">86–104</td><td rowspan="1" colspan="1">58–79</td></tr><tr><td rowspan="1" colspan="1">1<sup>st</sup> dorsal pore</td><td rowspan="1" colspan="1">12/13</td><td rowspan="1" colspan="1">12/13</td></tr><tr><td rowspan="1" colspan="1">Setae</td><td rowspan="1" colspan="1">32–35 (V), 40–45 (XIII), 48–52 (XX)</td><td rowspan="1" colspan="1">39 (VII), 43 (XX); 3–4 between male pores</td></tr><tr><td rowspan="1" colspan="1">Spermathecal pores</td><td rowspan="1" colspan="1">5/6–8/9, medio-lateral, nearly inconspicuous with 0.20–0.22 C apart ventrally</td><td rowspan="1" colspan="1">5/6–8/9, lateral, very small</td></tr><tr><td rowspan="1" colspan="1">Male pores</td><td rowspan="1" colspan="1">absent</td><td rowspan="1" colspan="1">centered on 0.8 mm circular flat porophores extending to lateral margins of ventrum in XVIII</td></tr><tr><td rowspan="1" colspan="1">Genital markings</td><td rowspan="1" colspan="1">absent</td><td rowspan="1" colspan="1">absent</td></tr><tr><td rowspan="1" colspan="1">Septa</td><td rowspan="1" colspan="1">Septa 5/6/7 slightly thickened, 7/8 thin, 8/9/10 absent, 10/11/12/13/14 thin</td><td rowspan="1" colspan="1">5/6, 6/7 thick, 7/8 some muscle, 8/9 absent; 9/10 if present is part of testis sac X, 10/11–13/14 thin</td></tr><tr><td rowspan="1" colspan="1">Spermathecae</td><td rowspan="1" colspan="1">four pairs in VI–IX ampulla oval; ampulla duct thick and stout, abruptly narrower towards ectal end (1.3–1.8 mm long); diverticulum with slender and long duct and ovoid receptacle (1.5–2.0 mm long); receptacle 1/3 length as with the diverticulum duct</td><td rowspan="1" colspan="1">four pairs of spermathecae in VI–IX; ampulla cylindrical (VI, VII) to sagittate or ovate; ducts short, not muscular, diverticuum stalked, gradually widening distally</td></tr><tr><td rowspan="1" colspan="1">Gizzard</td><td rowspan="1" colspan="1">VIII–X</td><td rowspan="1" colspan="1">VIII–X</td></tr><tr><td rowspan="1" colspan="1">Seminal vesicles</td><td rowspan="1" colspan="1">two pairs in XI and XII</td><td rowspan="1" colspan="1">two pairs in XI, XII</td></tr><tr><td rowspan="1" colspan="1">Testis</td><td rowspan="1" colspan="1">paired in X, XI</td><td rowspan="1" colspan="1">paired in X, XI</td></tr><tr><td rowspan="1" colspan="1">Intestinal origin</td><td rowspan="1" colspan="1">XV</td><td rowspan="1" colspan="1">XV</td></tr><tr><td rowspan="1" colspan="1">Prostate glands</td><td rowspan="1" colspan="1">absent</td><td rowspan="1" colspan="1">in XVIII, large within XVII–XX; thick ducts of median length, nearly straight, both glandular portions consist of 2 or 3 main lobes, each lobe divided into leaflets</td></tr><tr><td rowspan="1" colspan="1">Intestinal caeca</td><td rowspan="1" colspan="1">simple, in XXVII and extending anterior to XXI</td><td rowspan="1" colspan="1">simple, in XXVI/XXVII, and extending anterior to ~ XXIII/XXIV</td></tr><tr><td rowspan="1" colspan="1">Accessory glands</td><td rowspan="1" colspan="1">absent</td><td rowspan="1" colspan="1">absent</td></tr></tbody></table></table-wrap></tp:treatment-sec><ref-list><ref id="B105"><mixed-citation xmlns:xlink="http://www.w3.org/1999/xlink" xlink:type="simple"><person-group><name name-style="western"><surname>Sims</surname><given-names>RW</given-names></name><name name-style="western"><surname>Easton</surname><given-names>EG</given-names></name></person-group> (<year>1972</year>) <article-title>A numerical revision of the earthworm genus <italic><tp:taxon-name><tp:taxon-name-part taxon-name-part-type="genus">Pheretima</tp:taxon-name-part></tp:taxon-name></italic> auct. (<tp:taxon-name><tp:taxon-name-part taxon-name-part-type="family">Megascolecidae</tp:taxon-name-part></tp:taxon-name>: <tp:taxon-name><tp:taxon-name-part taxon-name-part-type="subclass">Oligochaeta</tp:taxon-name-part></tp:taxon-name>) with the recognition of new genera and an appendix on the earthworms collected by the Royal Society North Borneo Expedition. Biological Journal of the Linnean Society.</article-title><source>Linnean Society of London</source><volume>4</volume>(<issue>3</issue>): <fpage>169</fpage>–<lpage>268</lpage>. <ext-link xlink:href="10.1111/j.1095-8312.1972.tb00694.x" ext-link-type="doi" xlink:type="simple">https://doi.org/10.1111/j.1095-8312.1972.tb00694.x</ext-link></mixed-citation></ref><ref id="B9"><mixed-citation xmlns:xlink="http://www.w3.org/1999/xlink" xlink:type="simple"><person-group><name name-style="western"><surname>Blakemore</surname><given-names>RJ</given-names></name></person-group> (<year>2004</year>) Checklist of Pheretimoid earthworms after Sims &amp; Easton 1972. In Avances en taxo nomia de lombrices de tierra/Advances in earthworm taxonomy (<tp:taxon-name><tp:taxon-name-part taxon-name-part-type="phylum">Annelida</tp:taxon-name-part></tp:taxon-name>: <tp:taxon-name><tp:taxon-name-part taxon-name-part-type="subclass">Oligochaeta</tp:taxon-name-part></tp:taxon-name>), edited by A.G. Moreno and S. Borges. Madrid, Spain: Editorial Com plutense, Universidad Complutense: 126–154.</mixed-citation></ref><ref id="B31"><mixed-citation xmlns:xlink="http://www.w3.org/1999/xlink" xlink:type="simple"><person-group><name name-style="western"><surname>Chen</surname><given-names>Y</given-names></name><name name-style="western"><surname>Hsu</surname><given-names>C-F</given-names></name><name name-style="western"><surname>Yang</surname><given-names>T</given-names></name><name name-style="western"><surname>Fong</surname><given-names>H-Y</given-names></name></person-group> (<year>1975</year>) <article-title>On some new earthworms from China.</article-title><source>Acta Zoologica Sinica</source><volume>21</volume>(<issue>1</issue>): <fpage>89</fpage>–<lpage>99</lpage>. [in Chinese with English abstract]</mixed-citation></ref><ref id="B30"><mixed-citation xmlns:xlink="http://www.w3.org/1999/xlink" xlink:type="simple"><person-group><name name-style="western"><surname>Chen</surname><given-names>Y</given-names></name><name name-style="western"><surname>Xu</surname><given-names>Z</given-names></name></person-group> (<year>1977</year>) <article-title>On some new earthworms from China II.</article-title><source>Acta Zoologica Sinica</source><volume>23</volume>: <fpage>175</fpage>–<lpage>181</lpage>.</mixed-citation></ref><ref id="B114"><mixed-citation xmlns:xlink="http://www.w3.org/1999/xlink" xlink:type="simple"><person-group><name name-style="western"><surname>Sun</surname><given-names>J</given-names></name><name name-style="western"><surname>Zhao</surname><given-names>Q</given-names></name><name name-style="western"><surname>Jiang</surname><given-names>J</given-names></name><name name-style="western"><surname>Qiu</surname><given-names>J</given-names></name></person-group> (<year>2013</year>) <article-title>New <tp:taxon-name><tp:taxon-name-part taxon-name-part-type="genus">Amynthas</tp:taxon-name-part></tp:taxon-name> species (<tp:taxon-name><tp:taxon-name-part taxon-name-part-type="subclass">Oligochaeta</tp:taxon-name-part></tp:taxon-name>: <tp:taxon-name><tp:taxon-name-part taxon-name-part-type="family">Megascolecidae</tp:taxon-name-part></tp:taxon-name>) from south and central Hainan Island, China and estimates of evolutionary divergence among some <tp:taxon-name><tp:taxon-name-part taxon-name-part-type="genus"/><tp:taxon-name-part taxon-name-part-type="species">corticis</tp:taxon-name-part></tp:taxon-name>-group species.</article-title><source>Journal of Natural History</source><volume>47</volume>(<issue>17–18</issue>): <fpage>1143</fpage>–<lpage>1160</lpage>. <ext-link xlink:href="10.1080/00222933.2012.743613" ext-link-type="doi" xlink:type="simple">https://doi.org/10.1080/00222933.2012.743613</ext-link></mixed-citation></ref><ref id="B115"><mixed-citation xmlns:xlink="http://www.w3.org/1999/xlink" xlink:type="simple"><person-group><name name-style="western"><surname>Sun</surname><given-names>J</given-names></name><name name-style="western"><surname>Jiang</surname><given-names>J</given-names></name><name name-style="western"><surname>Bartlam</surname><given-names>S</given-names></name><name name-style="western"><surname>Qiu</surname><given-names>JP</given-names></name><name name-style="western"><surname>Hu</surname><given-names>F</given-names></name></person-group> (<year>2018</year>) <article-title>Four new <italic><tp:taxon-name><tp:taxon-name-part taxon-name-part-type="genus">Amynthas</tp:taxon-name-part></tp:taxon-name></italic> and <italic><tp:taxon-name><tp:taxon-name-part taxon-name-part-type="genus">Metaphire</tp:taxon-name-part></tp:taxon-name></italic> earthworm species from nine provinces in southern China.</article-title><source>Zootaxa</source><volume>4496</volume>(<issue>1</issue>): <fpage>287</fpage>–<lpage>301</lpage>. <ext-link xlink:href="10.11646/zootaxa.4496.1.24" ext-link-type="doi" xlink:type="simple">https://doi.org/10.11646/zootaxa.4496.1.24</ext-link></mixed-citation></ref><ref id="B33"><mixed-citation xmlns:xlink="http://www.w3.org/1999/xlink" xlink:type="simple"><person-group><name name-style="western"><surname>Dong</surname><given-names>Y</given-names></name><name name-style="western"><surname>Law</surname><given-names>MMS</given-names></name><name name-style="western"><surname>Jiang</surname><given-names>J</given-names></name><name name-style="western"><surname>Qiu</surname><given-names>J</given-names></name></person-group> (<year>2019</year>) <article-title>Three new species and one subspecies of the <italic><tp:taxon-name><tp:taxon-name-part taxon-name-part-type="genus">Amynthas</tp:taxon-name-part> <tp:taxon-name-part taxon-name-part-type="species">corticis</tp:taxon-name-part></tp:taxon-name></italic>-group from Guangxi Zhuang Autonomous Region, China (<tp:taxon-name><tp:taxon-name-part taxon-name-part-type="subclass">Oligochaeta</tp:taxon-name-part></tp:taxon-name>, <tp:taxon-name><tp:taxon-name-part taxon-name-part-type="family">Megascolecidae</tp:taxon-name-part></tp:taxon-name>).</article-title><source>ZooKeys</source><volume>884</volume>: <fpage>23</fpage>–<lpage>42</lpage>. <ext-link xlink:href="10.3897/zookeys.884.30988" ext-link-type="doi" xlink:type="simple">https://doi.org/10.3897/zookeys.884.30988</ext-link></mixed-citation></ref><ref id="B71"><mixed-citation xmlns:xlink="http://www.w3.org/1999/xlink" xlink:type="simple"><person-group><name name-style="western"><surname>Li</surname><given-names>JL</given-names></name><name name-style="western"><surname>Jiang</surname><given-names>J</given-names></name><name name-style="western"><surname>Jin</surname><given-names>Q</given-names></name><name name-style="western"><surname>Qiu</surname><given-names>J</given-names></name></person-group> (<year>2024</year>) <article-title>Three new species of the genus <italic><tp:taxon-name><tp:taxon-name-part taxon-name-part-type="genus">Amynthas</tp:taxon-name-part></tp:taxon-name></italic> (<tp:taxon-name><tp:taxon-name-part taxon-name-part-type="subclass">Oligochaeta</tp:taxon-name-part></tp:taxon-name>: <tp:taxon-name><tp:taxon-name-part taxon-name-part-type="family">Megascolecidae</tp:taxon-name-part></tp:taxon-name>) from Guangxi Zhuang Autonomous Region, China.</article-title><source>Zootaxa</source><volume>5410</volume>(<issue>1</issue>): <fpage>49</fpage>–<lpage>66</lpage>. <ext-link xlink:href="10.11646/zootaxa.5410.1.2" ext-link-type="doi" xlink:type="simple">https://doi.org/10.11646/zootaxa.5410.1.2</ext-link></mixed-citation></ref><ref id="B64"><mixed-citation xmlns:xlink="http://www.w3.org/1999/xlink" xlink:type="simple"><person-group><name name-style="western"><surname>Jin</surname><given-names>Q</given-names></name><name name-style="western"><surname>Li</surname><given-names>J</given-names></name><name name-style="western"><surname>Jiang</surname><given-names>J</given-names></name><name name-style="western"><surname>Qiu</surname><given-names>J</given-names></name></person-group> (<year>2024</year>) <article-title>Four new earthworm species of the genera <italic><tp:taxon-name><tp:taxon-name-part taxon-name-part-type="genus">Amynthas</tp:taxon-name-part></tp:taxon-name></italic> and <italic><tp:taxon-name><tp:taxon-name-part taxon-name-part-type="genus">Metaphire</tp:taxon-name-part></tp:taxon-name></italic> (<tp:taxon-name><tp:taxon-name-part taxon-name-part-type="subclass">Oligochaeta</tp:taxon-name-part></tp:taxon-name>, <tp:taxon-name><tp:taxon-name-part taxon-name-part-type="family">Megascolecidae</tp:taxon-name-part></tp:taxon-name>) from Hunan and Anhui provinces, China.</article-title><source>ZooKeys</source><volume>1210</volume>: <fpage>247</fpage>–<lpage>271</lpage>. <ext-link xlink:href="10.3897/zookeys.1210.125963" ext-link-type="doi" xlink:type="simple">https://doi.org/10.3897/zookeys.1210.125963</ext-link></mixed-citation></ref><ref id="B113"><mixed-citation xmlns:xlink="http://www.w3.org/1999/xlink" xlink:type="simple"><person-group><name name-style="western"><surname>Sun</surname><given-names>J</given-names></name><name name-style="western"><surname>Jiang</surname><given-names>J</given-names></name><name name-style="western"><surname>Qiu</surname><given-names>J</given-names></name></person-group> (<year>2012</year>) <article-title>Four new species of the <italic><tp:taxon-name><tp:taxon-name-part taxon-name-part-type="genus">Amynthas</tp:taxon-name-part> <tp:taxon-name-part taxon-name-part-type="species">corticis</tp:taxon-name-part></tp:taxon-name></italic>-group (<tp:taxon-name><tp:taxon-name-part taxon-name-part-type="subclass">Oligochaeta</tp:taxon-name-part></tp:taxon-name>: <tp:taxon-name><tp:taxon-name-part taxon-name-part-type="family">Megascolecidae</tp:taxon-name-part></tp:taxon-name>) from Hainan Island, China.</article-title><source>Zootaxa</source><volume>3458</volume>(<issue>1</issue>): <fpage>149</fpage>–<lpage>158</lpage>. <ext-link xlink:href="10.11646/zootaxa.3458.1.8" ext-link-type="doi" xlink:type="simple">https://doi.org/10.11646/zootaxa.3458.1.8</ext-link></mixed-citation></ref><ref id="B119"><mixed-citation xmlns:xlink="http://www.w3.org/1999/xlink" xlink:type="simple"><person-group><name name-style="western"><surname>Tsai</surname><given-names>C-F</given-names></name><name name-style="western"><surname>Shen</surname><given-names>H-P</given-names></name><name name-style="western"><surname>Tsai</surname><given-names>S-C</given-names></name></person-group> (<year>2001</year>) <article-title>Some new earthworms of the genus <italic><tp:taxon-name><tp:taxon-name-part taxon-name-part-type="genus">Amynthas</tp:taxon-name-part></tp:taxon-name></italic> (<tp:taxon-name><tp:taxon-name-part taxon-name-part-type="subclass">Oligochaeta</tp:taxon-name-part></tp:taxon-name>: <tp:taxon-name><tp:taxon-name-part taxon-name-part-type="family">Megascolecidae</tp:taxon-name-part></tp:taxon-name>) from Mt. Hohuan of Taiwan.</article-title><source>Zoological Studies Taipei</source><volume>40</volume>: <fpage>276</fpage>–<lpage>288</lpage>.</mixed-citation></ref><ref id="B60"><mixed-citation xmlns:xlink="http://www.w3.org/1999/xlink" xlink:type="simple"><person-group><name name-style="western"><surname>James</surname><given-names>SW</given-names></name><name name-style="western"><surname>Shih</surname><given-names>HT</given-names></name><name name-style="western"><surname>Chang</surname><given-names>HW</given-names></name></person-group> (<year>2005</year>) <article-title>Seven new species of <italic><tp:taxon-name><tp:taxon-name-part taxon-name-part-type="genus">Amynthas</tp:taxon-name-part></tp:taxon-name></italic> (<tp:taxon-name><tp:taxon-name-part taxon-name-part-type="class">Clitellata</tp:taxon-name-part></tp:taxon-name>: <tp:taxon-name><tp:taxon-name-part taxon-name-part-type="family">Megascolecidae</tp:taxon-name-part></tp:taxon-name>) and new earthworm records from Taiwan.</article-title><source>Journal of Natural History</source><volume>39</volume>(<issue>14</issue>): <fpage>1007</fpage>–<lpage>1028</lpage>. <ext-link xlink:href="10.1080/00222930400001434" ext-link-type="doi" xlink:type="simple">https://doi.org/10.1080/00222930400001434</ext-link></mixed-citation></ref><ref id="B25"><mixed-citation xmlns:xlink="http://www.w3.org/1999/xlink" xlink:type="simple"><person-group><name name-style="western"><surname>Chang</surname><given-names>C-H</given-names></name><name name-style="western"><surname>Lin</surname><given-names>Y-H</given-names></name><name name-style="western"><surname>Chen</surname><given-names>IH</given-names></name><name name-style="western"><surname>Chuang</surname><given-names>S-C</given-names></name><name name-style="western"><surname>Chen</surname><given-names>J-H</given-names></name></person-group> (<year>2007</year>) Taxonomic re-evaluation of the Taiwanese montane earthworm <italic><tp:taxon-name><tp:taxon-name-part taxon-name-part-type="genus">Amynthas</tp:taxon-name-part> <tp:taxon-name-part taxon-name-part-type="species">wulinensis</tp:taxon-name-part></tp:taxon-name></italic> Tsai, Shen &amp; Tsai, 2001 (<tp:taxon-name><tp:taxon-name-part taxon-name-part-type="subclass">Oligochaeta</tp:taxon-name-part></tp:taxon-name>: <tp:taxon-name><tp:taxon-name-part taxon-name-part-type="family">Megascolecidae</tp:taxon-name-part></tp:taxon-name>): Polytypic species or species complex? Organisms, Diversity &amp; Evolution 7(3): 231–240. <ext-link xlink:href="10.1016/j.ode.2006.06.001" ext-link-type="doi" xlink:type="simple">https://doi.org/10.1016/j.ode.2006.06.001</ext-link></mixed-citation></ref><ref id="B121"><mixed-citation xmlns:xlink="http://www.w3.org/1999/xlink" xlink:type="simple"><person-group><name name-style="western"><surname>Tsai</surname><given-names>C-F</given-names></name><name name-style="western"><surname>Shen</surname><given-names>H-P</given-names></name><name name-style="western"><surname>Tsai</surname><given-names>S-C</given-names></name><name name-style="western"><surname>Lee</surname><given-names>H-H</given-names></name></person-group> (<year>2007</year>) <article-title>Four new species of terrestrial earthworms belonging to the genus <italic><tp:taxon-name><tp:taxon-name-part taxon-name-part-type="genus">Amynthas</tp:taxon-name-part></tp:taxon-name></italic> (<tp:taxon-name><tp:taxon-name-part taxon-name-part-type="family">Megascolecidae</tp:taxon-name-part></tp:taxon-name>: <tp:taxon-name><tp:taxon-name-part taxon-name-part-type="subclass">Oligochaeta</tp:taxon-name-part></tp:taxon-name>) from Taiwan with discussion on speculative synonyms and species delimitation in oligochaete taxonomy.</article-title><source>Journal of Natural History</source><volume>41</volume>(<issue>5–8</issue>): <fpage>357</fpage>–<lpage>379</lpage>. <ext-link xlink:href="10.1080/00222930701201279" ext-link-type="doi" xlink:type="simple">https://doi.org/10.1080/00222930701201279</ext-link></mixed-citation></ref><ref id="B123"><mixed-citation xmlns:xlink="http://www.w3.org/1999/xlink" xlink:type="simple"><person-group><name name-style="western"><surname>Tsai</surname><given-names>C-F</given-names></name><name name-style="western"><surname>Shen</surname><given-names>H-P</given-names></name><name name-style="western"><surname>Tsai</surname><given-names>S-C</given-names></name></person-group> (<year>2010</year>) <article-title>Four new species of <italic><tp:taxon-name><tp:taxon-name-part taxon-name-part-type="genus">Amynthas</tp:taxon-name-part></tp:taxon-name></italic> earthworms (<tp:taxon-name><tp:taxon-name-part taxon-name-part-type="subclass">Oligochaeta</tp:taxon-name-part></tp:taxon-name>: <tp:taxon-name><tp:taxon-name-part taxon-name-part-type="family">Megascolecidae</tp:taxon-name-part></tp:taxon-name>) from the Central Mountain Range of southern Taiwan.</article-title><source>Journal of Natural History</source><volume>44</volume>(<issue>21–22</issue>): <fpage>1251</fpage>–<lpage>1267</lpage>. <ext-link xlink:href="10.1080/00222931003624788" ext-link-type="doi" xlink:type="simple">https://doi.org/10.1080/00222931003624788</ext-link></mixed-citation></ref><ref id="B128"><mixed-citation xmlns:xlink="http://www.w3.org/1999/xlink" xlink:type="simple"><person-group><name name-style="western"><surname>Wang</surname><given-names>Y-H</given-names></name><name name-style="western"><surname>Shih</surname><given-names>H-T</given-names></name></person-group> (<year>2010</year>) <article-title>Earthworm fauna of eastern Taiwan, with descriptions of two new species (<tp:taxon-name><tp:taxon-name-part taxon-name-part-type="subclass">Oligochaeta</tp:taxon-name-part></tp:taxon-name>: <tp:taxon-name><tp:taxon-name-part taxon-name-part-type="family">Megascolecidae</tp:taxon-name-part></tp:taxon-name>).</article-title><source>Zootaxa</source><volume>2341</volume>(<issue>1</issue>): <fpage>52</fpage>–<lpage>68</lpage>. <ext-link xlink:href="10.11646/zootaxa.2341.1.2" ext-link-type="doi" xlink:type="simple">https://doi.org/10.11646/zootaxa.2341.1.2</ext-link></mixed-citation></ref><ref id="B100"><mixed-citation xmlns:xlink="http://www.w3.org/1999/xlink" xlink:type="simple"><person-group><name name-style="western"><surname>Shen</surname><given-names>H-P</given-names></name></person-group> (<year>2012</year>) <article-title>Three new earthworms of the genus <italic><tp:taxon-name><tp:taxon-name-part taxon-name-part-type="genus">Amynthas</tp:taxon-name-part></tp:taxon-name></italic> (<tp:taxon-name><tp:taxon-name-part taxon-name-part-type="family">Megascolecidae</tp:taxon-name-part></tp:taxon-name>: <tp:taxon-name><tp:taxon-name-part taxon-name-part-type="subclass">Oligochaeta</tp:taxon-name-part></tp:taxon-name>) from eastern Taiwan with redescription of <italic><tp:taxon-name><tp:taxon-name-part taxon-name-part-type="genus">Amynthas</tp:taxon-name-part> <tp:taxon-name-part taxon-name-part-type="species">hongyehensis</tp:taxon-name-part></tp:taxon-name></italic> Tsai and Shen, 2010.</article-title><source>Journal of Natural History</source><volume>46</volume>(<issue>37–38</issue>): <fpage>2259</fpage>–<lpage>2283</lpage>. <ext-link xlink:href="10.1080/00222933.2012.716867" ext-link-type="doi" xlink:type="simple">https://doi.org/10.1080/00222933.2012.716867</ext-link></mixed-citation></ref><ref id="B102"><mixed-citation xmlns:xlink="http://www.w3.org/1999/xlink" xlink:type="simple"><person-group><name name-style="western"><surname>Shen</surname><given-names>H-P</given-names></name><name name-style="western"><surname>Chang</surname><given-names>C-H</given-names></name><name name-style="western"><surname>Li</surname><given-names>C-L</given-names></name><name name-style="western"><surname>Chih</surname><given-names>W-J</given-names></name><name name-style="western"><surname>Chen</surname><given-names>J-H</given-names></name></person-group> (<year>2013</year>) <article-title>Four new earthworm species of the genus <italic><tp:taxon-name><tp:taxon-name-part taxon-name-part-type="genus">Amynthas</tp:taxon-name-part></tp:taxon-name></italic> (<tp:taxon-name><tp:taxon-name-part taxon-name-part-type="subclass">Oligochaeta</tp:taxon-name-part></tp:taxon-name>: <tp:taxon-name><tp:taxon-name-part taxon-name-part-type="family">Megascolecidae</tp:taxon-name-part></tp:taxon-name>) from Kinmen, Taiwan.</article-title><source>Zootaxa</source><volume>3599</volume>(<issue>5</issue>): <fpage>471</fpage>–<lpage>482</lpage>. <ext-link xlink:href="10.11646/zootaxa.3599.5.4" ext-link-type="doi" xlink:type="simple">https://doi.org/10.11646/zootaxa.3599.5.4</ext-link></mixed-citation></ref><ref id="B103"><mixed-citation xmlns:xlink="http://www.w3.org/1999/xlink" xlink:type="simple"><person-group><name name-style="western"><surname>Shen</surname><given-names>H-P</given-names></name><name name-style="western"><surname>Chang</surname><given-names>C-H</given-names></name><name name-style="western"><surname>Chih</surname><given-names>W-J</given-names></name></person-group> (<year>2014</year>) <article-title>Five new earthworm species of the genera <italic><tp:taxon-name><tp:taxon-name-part taxon-name-part-type="genus">Amynthas</tp:taxon-name-part></tp:taxon-name></italic> and <italic><tp:taxon-name><tp:taxon-name-part taxon-name-part-type="genus">Metaphire</tp:taxon-name-part></tp:taxon-name></italic> (<tp:taxon-name><tp:taxon-name-part taxon-name-part-type="family">Megascolecidae</tp:taxon-name-part></tp:taxon-name>: <tp:taxon-name><tp:taxon-name-part taxon-name-part-type="subclass">Oligochaeta</tp:taxon-name-part></tp:taxon-name>) from Matsu, Taiwan.</article-title><source>Journal of Natural History</source><volume>48</volume>(<issue>9–10</issue>): <fpage>495</fpage>–<lpage>522</lpage>. <ext-link xlink:href="10.1080/00222933.2013.826742" ext-link-type="doi" xlink:type="simple">https://doi.org/10.1080/00222933.2013.826742</ext-link></mixed-citation></ref><ref id="B104"><mixed-citation xmlns:xlink="http://www.w3.org/1999/xlink" xlink:type="simple"><person-group><name name-style="western"><surname>Shen</surname><given-names>H-P</given-names></name><name name-style="western"><surname>Chang</surname><given-names>C-H</given-names></name><name name-style="western"><surname>Chih</surname><given-names>W-J</given-names></name></person-group> (<year>2019</year>) <article-title>Two new earthworm species of the genus <italic><tp:taxon-name><tp:taxon-name-part taxon-name-part-type="genus">Amynthas</tp:taxon-name-part></tp:taxon-name></italic> (<tp:taxon-name><tp:taxon-name-part taxon-name-part-type="subclass">Oligochaeta</tp:taxon-name-part></tp:taxon-name>: <tp:taxon-name><tp:taxon-name-part taxon-name-part-type="family">Megascolecidae</tp:taxon-name-part></tp:taxon-name>) from central Taiwan, with comments on some recent species assignments in <tp:taxon-name><tp:taxon-name-part taxon-name-part-type="genus">Amynthas</tp:taxon-name-part></tp:taxon-name> and <tp:taxon-name><tp:taxon-name-part taxon-name-part-type="genus">Metaphire</tp:taxon-name-part></tp:taxon-name>.</article-title><source>Zootaxa</source><volume>4658</volume>(<issue>1</issue>): <fpage>101</fpage>–<lpage>123</lpage>. <ext-link xlink:href="10.11646/zootaxa.4658.1.4" ext-link-type="doi" xlink:type="simple">https://doi.org/10.11646/zootaxa.4658.1.4</ext-link></mixed-citation></ref><ref id="B49"><mixed-citation xmlns:xlink="http://www.w3.org/1999/xlink" xlink:type="simple"><person-group><name name-style="western"><surname>Hong</surname><given-names>Y</given-names></name><name name-style="western"><surname>James</surname><given-names>S</given-names></name></person-group> (<year>2001</year>) <article-title>New species of Korean <italic><tp:taxon-name><tp:taxon-name-part taxon-name-part-type="genus">Amynthas</tp:taxon-name-part></tp:taxon-name></italic> Kinberg, 1867 (<tp:taxon-name><tp:taxon-name-part taxon-name-part-type="subclass">Oligochaeta</tp:taxon-name-part></tp:taxon-name>, <tp:taxon-name><tp:taxon-name-part taxon-name-part-type="family">Megascolecidae</tp:taxon-name-part></tp:taxon-name>) with two pairs of spermathecae.</article-title><source>Revue Suisse de Zoologie</source><volume>108</volume>: <fpage>65</fpage>–<lpage>93</lpage>. <ext-link xlink:href="10.5962/bhl.part.79621" ext-link-type="doi" xlink:type="simple">https://doi.org/10.5962/bhl.part.79621</ext-link></mixed-citation></ref><ref id="B50"><mixed-citation xmlns:xlink="http://www.w3.org/1999/xlink" xlink:type="simple"><person-group><name name-style="western"><surname>Hong</surname><given-names>Y</given-names></name><name name-style="western"><surname>Kim</surname><given-names>TH</given-names></name></person-group> (<year>2002</year>) <article-title>Four new earthworms of the genus <italic><tp:taxon-name><tp:taxon-name-part taxon-name-part-type="genus">Amynthas</tp:taxon-name-part></tp:taxon-name></italic> (<tp:taxon-name><tp:taxon-name-part taxon-name-part-type="subclass">Oligochaeta</tp:taxon-name-part></tp:taxon-name>: <tp:taxon-name><tp:taxon-name-part taxon-name-part-type="family">Megascolecidae</tp:taxon-name-part></tp:taxon-name>) from Korea.</article-title><source>Korean Journal of Biological Sciences</source><volume>6</volume>(<issue>3</issue>): <fpage>195</fpage>–<lpage>199</lpage>. <ext-link xlink:href="10.1080/12265071.2002.9647651" ext-link-type="doi" xlink:type="simple">https://doi.org/10.1080/12265071.2002.9647651</ext-link></mixed-citation></ref><ref id="B15"><mixed-citation xmlns:xlink="http://www.w3.org/1999/xlink" xlink:type="simple"><person-group><name name-style="western"><surname>Blakemore</surname><given-names>RJ</given-names></name></person-group> (<year>2012</year>) Japanese earthworms revisited a decade on. Zoology in the Middle East 58(sup4, suppl 4): 15–22. <ext-link xlink:href="10.1080/09397140.2012.10648981" ext-link-type="doi" xlink:type="simple">https://doi.org/10.1080/09397140.2012.10648981</ext-link></mixed-citation></ref><ref id="B19"><mixed-citation xmlns:xlink="http://www.w3.org/1999/xlink" xlink:type="simple"><person-group><name name-style="western"><surname>Blakemore</surname><given-names>RJ</given-names></name><name name-style="western"><surname>Lee</surname><given-names>S</given-names></name></person-group> (<year>2013</year>) <article-title>Survey of Busan <tp:taxon-name><tp:taxon-name-part taxon-name-part-type="subclass">Oligochaeta</tp:taxon-name-part></tp:taxon-name> earthworms supported by DNA barcodes.</article-title><source>Journal of Species Research</source><volume>2</volume>(<issue>2</issue>): <fpage>127</fpage>–<lpage>144</lpage>. <ext-link xlink:href="10.12651/JSR.2013.2.2.127" ext-link-type="doi" xlink:type="simple">https://doi.org/10.12651/JSR.2013.2.2.127</ext-link></mixed-citation></ref><ref id="B53"><mixed-citation xmlns:xlink="http://www.w3.org/1999/xlink" xlink:type="simple"><person-group><name name-style="western"><surname>Hong</surname><given-names>Y</given-names></name><name name-style="western"><surname>Inkhavilay</surname><given-names>K</given-names></name><name name-style="western"><surname>James</surname><given-names>SW</given-names></name></person-group> (<year>2024</year>) <article-title>Three new earthworms of the <italic><tp:taxon-name><tp:taxon-name-part taxon-name-part-type="genus">Amynthas</tp:taxon-name-part> <tp:taxon-name-part taxon-name-part-type="species">corticis</tp:taxon-name-part></tp:taxon-name></italic> group (<tp:taxon-name><tp:taxon-name-part taxon-name-part-type="class">Clitellata</tp:taxon-name-part></tp:taxon-name>: <tp:taxon-name><tp:taxon-name-part taxon-name-part-type="family">Megascolecidae</tp:taxon-name-part></tp:taxon-name>) from the Nam Et-Phouleoi, Laos.</article-title><source>Zootaxa</source><volume>5405</volume>(<issue>2</issue>): <fpage>273</fpage>–<lpage>280</lpage>. <ext-link xlink:href="10.11646/zootaxa.5405.2.7" ext-link-type="doi" xlink:type="simple">https://doi.org/10.11646/zootaxa.5405.2.7</ext-link></mixed-citation></ref></ref-list></tp:taxon-treatment>
