# Supplementary material for: ﻿A new species of the Amynthas corticis group with support from mitogenomic data and a new record of Metaphire agrestis (Goto & Hatai, 1899) (Oligochaeta, Megascolecidae) in northeastern China
Source: Zookeys. 2026 Jan 12;1266:231–61. doi: 10.3897/zookeys.1266.161903 (PMC12817059; doi:10.3897/zookeys.1266.161903)
Supplement: XML Treatment for Metaphire agrestis [file zookeys.1266.161903-treatment2.xml]

<!DOCTYPE tp:taxon-treatment
  PUBLIC "-//TaxonX//DTD Taxonomic Treatment Publishing DTD v0 20100105//EN" "tax-treatment-NSO.dtd">
<tp:taxon-treatment xmlns:tp="http://www.plazi.org/taxpub"><tp:treatment-meta><kwd-group><label>Taxon classification</label><kwd>
                <named-content content-type="kingdom">Animalia</named-content>
              </kwd><kwd>
                <named-content content-type="subclass">Oligochaeta</named-content>
              </kwd><kwd>
                <named-content content-type="family">Megascolecidae</named-content>
              </kwd></kwd-group><mixed-citation publication-type="journal"><person-group><name><surname>Han</surname><given-names>Anne Charis N.</given-names></name><name><surname>Zhao</surname><given-names>Nannan</given-names></name><name><surname>Aspe</surname><given-names>Nonillon M.</given-names></name><name><surname>Nob</surname><given-names>Christian Jay R.</given-names></name><name><surname>Zhang</surname><given-names>Yufeng</given-names></name><name><surname>Wu</surname><given-names>Donghui</given-names></name><name><surname>Zhao</surname><given-names>Huifeng</given-names></name></person-group><article-title>﻿A new species of the <italic><tp:taxon-name><tp:taxon-name-part taxon-name-part-type="genus" reg="Amynthas">Amynthas</tp:taxon-name-part> <tp:taxon-name-part taxon-name-part-type="species" reg="corticis">corticis</tp:taxon-name-part></tp:taxon-name></italic> group with support from mitogenomic data and a new record of <italic><tp:taxon-name><tp:taxon-name-part taxon-name-part-type="genus" reg="Metaphire">Metaphire</tp:taxon-name-part> <tp:taxon-name-part taxon-name-part-type="species" reg="agrestis">agrestis</tp:taxon-name-part></tp:taxon-name></italic> (Goto &amp; Hatai, 1899) (<tp:taxon-name><tp:taxon-name-part taxon-name-part-type="subclass">Oligochaeta</tp:taxon-name-part></tp:taxon-name>, <tp:taxon-name><tp:taxon-name-part taxon-name-part-type="family">Megascolecidae</tp:taxon-name-part></tp:taxon-name>) in northeastern China</article-title><source>Zookeys</source><day>12</day><month>01</month><year>2026</year><volume>1266</volume><fpage>231</fpage><lpage>261</lpage><pub-id pub-id-type="doi">10.3897/zookeys.1266.161903</pub-id></mixed-citation></tp:treatment-meta><tp:nomenclature><label>﻿</label><tp:taxon-name><object-id xmlns:xlink="http://www.w3.org/1999/xlink" content-type="arpha" xlink:type="simple">AFE0A675-E8A3-5B44-84DA-04869B5E44C6</object-id>
              <tp:taxon-name-part taxon-name-part-type="genus" reg="Metaphire">Metaphire</tp:taxon-name-part>
              <tp:taxon-name-part taxon-name-part-type="species" reg="agrestis">agrestis</tp:taxon-name-part>
            </tp:taxon-name><tp:taxon-authority>(Goto &amp; Hatai, 1899)</tp:taxon-authority><xref ref-type="fig" rid="F2">Figs 2</xref><xref ref-type="fig" rid="F3">, 3</xref><tp:nomenclature-citation-list><tp:nomenclature-citation><tp:taxon-name>
                  <tp:taxon-name-part taxon-name-part-type="genus" reg="Perichaeta">Perichaeta</tp:taxon-name-part> <tp:taxon-name-part taxon-name-part-type="species" reg="agrestis">agrestis</tp:taxon-name-part></tp:taxon-name><comment>Goto &amp; Hatai, 1899: 17, 24.</comment></tp:nomenclature-citation><tp:nomenclature-citation><tp:taxon-name>
                  <tp:taxon-name-part taxon-name-part-type="genus" reg="Pheretima">Pheretima</tp:taxon-name-part> <tp:taxon-name-part taxon-name-part-type="species" reg="agrestis">agrestis</tp:taxon-name-part></tp:taxon-name><comment>— <xref ref-type="bibr" rid="B74">Michaelsen 1900</xref>: 313; Yamaguchi 1930: 51; 1962: 25; <xref ref-type="bibr" rid="B69">Kobayashi 1938</xref>: 141; <xref ref-type="bibr" rid="B47">Hatai 1930</xref>: 651; <xref ref-type="bibr" rid="B54">Howell 1939</xref>: 231. <xref ref-type="bibr" rid="B37">Gates 1953</xref>: 5; 1954: 224; 1958: 1, 31; 1963: 11; 1982: 38.</comment></tp:nomenclature-citation><tp:nomenclature-citation><tp:taxon-name>
                  <tp:taxon-name-part taxon-name-part-type="genus" reg="Amynthas">Amynthas</tp:taxon-name-part> <tp:taxon-name-part taxon-name-part-type="species" reg="agrestis">agrestis</tp:taxon-name-part></tp:taxon-name><comment>—<xref ref-type="bibr" rid="B6">Beddard 1900</xref>: 637; <xref ref-type="bibr" rid="B105">Sims and Easton 1972</xref>: 235. <xref ref-type="bibr" rid="B85">Reynolds 1978</xref>: 119, 127; <xref ref-type="bibr" rid="B86">2010</xref>: 143; <xref ref-type="bibr" rid="B87">2011</xref>: 269; <xref ref-type="bibr" rid="B88">2014</xref>: 116; 2022:110. <xref ref-type="bibr" rid="B34">Easton 1981</xref>: 51. <xref ref-type="bibr" rid="B93">Reynolds and Wetzel 2004</xref>: 88; 2008: 179. <xref ref-type="bibr" rid="B51">Hong and Kim 2005</xref>: 130; <xref ref-type="bibr" rid="B52">2009</xref>: 137. <xref ref-type="bibr" rid="B14">Blakemore 2010</xref>: 429; <xref ref-type="bibr" rid="B16">2013a</xref>: 56, 57; <xref ref-type="bibr" rid="B28">Chang et al. 2016</xref>: 503. <xref ref-type="bibr" rid="B77">Minamiya 2017</xref>: 14; <xref ref-type="bibr" rid="B98">Shekhovtsov et al. 2018</xref>: 11. <xref ref-type="bibr" rid="B97">Schall et al. 2023</xref>: 58.</comment></tp:nomenclature-citation><tp:nomenclature-citation><tp:taxon-name>
                  <tp:taxon-name-part taxon-name-part-type="genus" reg="Metaphire">Metaphire</tp:taxon-name-part> <tp:taxon-name-part taxon-name-part-type="species" reg="agrestis">agrestis</tp:taxon-name-part></tp:taxon-name><comment>—<xref ref-type="bibr" rid="B8">Blakemore 2003</xref>: 7, 28 (syn. <italic>striata</italic>). <xref ref-type="bibr" rid="B124">Uchida and Ihara 2003</xref>: 34. <xref ref-type="bibr" rid="B125">Uchida and Kaneko 2004</xref>: 37. Iki and Ohba 2022: 42. <xref ref-type="bibr" rid="B96">Sato et al. 2023</xref>: 5, 6, 8.</comment></tp:nomenclature-citation><tp:nomenclature-citation><tp:taxon-name>
                  <tp:taxon-name-part taxon-name-part-type="genus" reg="Pheretima">Pheretima</tp:taxon-name-part> <tp:taxon-name-part taxon-name-part-type="species" reg="hataii">hataii</tp:taxon-name-part></tp:taxon-name><comment>—Ohfuchi, 1937: 13 ; Ohfuchi, 1938: 178.</comment></tp:nomenclature-citation><tp:nomenclature-citation><tp:taxon-name>
                  <tp:taxon-name-part taxon-name-part-type="genus" reg="Metaphire">Metaphire</tp:taxon-name-part> <tp:taxon-name-part taxon-name-part-type="species" reg="hataii">hataii</tp:taxon-name-part></tp:taxon-name><comment>—<xref ref-type="bibr" rid="B105">Sims and Easton 1972</xref>: 238. Easton, 1981: 58. Blakemore, 2007a: 46; 2008: 113; 2010a: 19; 2012: 19.</comment></tp:nomenclature-citation></tp:nomenclature-citation-list></tp:nomenclature><tp:treatment-sec sec-type="material" id="SECID0EULCI"><title>Material examined.</title><p>• 5 clitellates (533R71_02, 533R72_03, 533R74_01, 533R74_02, and 533R75_02) from Jinjiangshan Park, Dandong Prefecture, Liaoning (<named-content xmlns:xlink="http://www.w3.org/1999/xlink" content-type="dwc:verbatimCoordinates" xlink:type="simple"><named-content content-type="geo-json" specific-use="{&#34;type&#34;:&#34;Point&#34;,&#34;coordinates&#34;:[124.374600,40.131200]}" id="NCID0E4LCI" xlink:type="simple">40.1312°N, 124.3746°E</named-content></named-content>, 40 m elev.), collected by Huifeng Zhao, Shixiong Ma, Yanmeng Bi, and Yufeng Zhang, 2023-07-26. All other specimens have been deposited in C-HLU.</p></tp:treatment-sec><tp:treatment-sec sec-type="diagnosis" id="SECID0ECMCI"><title>Diagnosis (modified from <xref ref-type="bibr" rid="B91">Reynolds 2022</xref>).</title><p>Size 70–200 mm length by 5–8 mm (clitellum width). Segment numbers 63–110. Spermathecal pores three pairs in 5/6/7/8. Pre-clitellar genital markings present or absent; when present, ventral, areas of slight epidermal modification on VII and/or VIII, occasionally on VI and IX, unpaired and median or symmetrically paired, forming setal gaps, epidermis finely wrinkled or crosshatched, sometimes darker in color in live specimens. Male pores usually absent; when present, small, transversely slit-like. Post-clitellar genital markings usually absent; when present, single, large circular pad, pre-setal on XVIII, just median to male pores, with a concave center surrounded by a narrow but distinct, raised rim, reaching posteriorly slightly behind the setal line on XVIII and anteriorly to the setal line on XVII. Spermathecae present or absent; when fully present, three pairs in VI–VIII, duct shorter than ampulla; diverticulum longer than the main pouch. Prostate glands present or absent; when present, extending through some or all of XVI–XXIII, ducts in XVIII. Accessory gland mostly absent, when present, large and paired in front of the setal line on segment XVIII. Intestinal caeca paired in XXVII extending anteriorly to XX, digitate.</p></tp:treatment-sec><tp:treatment-sec sec-type="description" id="SECID0EMMCI"><title>Description of Chinese specimens in this study.</title><p><bold><italic>External characters</italic>.</bold> Length 80–94 mm by width 5.0–8.0 mm (<italic>n</italic> = 5). Color of live specimens reddish-brown. Color of preserved specimens may vary in shades because of the duration of preservation but generally brownish-yellow (with blackish highlights) throughout with milk gray clitellum. Number of segments 100–108. Prostomium epilobous (Fig. <xref ref-type="fig" rid="F2">2A</xref>). First dorsal pore on 12/13. Clitellum annular at XIV–XVI; setae or dorsal pores and intersegmental furrow absent. Setal arrangement perichaetine; setae number 36–40 (V), 52–65 (VII), and 55–72 (VIII). Female pore single in medio-ventral at XIV (Fig. <xref ref-type="fig" rid="F2">2B</xref>). Spermathecal pores three pairs, 5/6–7/8, ventro-lateral, 0.28–0.30 C apart ventrally. Pre-clitellar genital markings absent (Fig. <xref ref-type="fig" rid="F2">2D</xref>). Male pores and post-clitellar genital markings absent.</p><fig id="F2" position="float" orientation="portrait"><object-id xmlns:xlink="http://www.w3.org/1999/xlink" content-type="doi" xlink:type="simple">10.3897/zookeys.1266.161903.figure2</object-id><object-id xmlns:xlink="http://www.w3.org/1999/xlink" content-type="arpha" xlink:type="simple">4AFAC277-1C00-5E39-BC89-A60548D6DEDA</object-id><label>Figure 2.</label><caption><p><italic><tp:taxon-name><tp:taxon-name-part taxon-name-part-type="genus" reg="Metaphire">Metaphire</tp:taxon-name-part> <tp:taxon-name-part taxon-name-part-type="species" reg="agrestis">agrestis</tp:taxon-name-part></tp:taxon-name></italic> (specimen ID 533R71_02, <ext-link xmlns:xlink="http://www.w3.org/1999/xlink" xlink:href="PV453015" ext-link-type="gen" xlink:type="simple">PV453015</ext-link>). <bold>A.</bold> Dorsal view of prostomium; <bold>B.</bold> Female pore; <bold>C.</bold> Seminal vesicles and gizzard; <bold>D.</bold> Spermathecal pores; <bold>E.</bold> Spermathecae. Abbreviations: amp = ampulla, fp = female pore, gz = gizzard, re = receptacle, sp = spermathecal pore, sv = seminal vesicle. Scale bars: 1 mm.</p></caption><graphic xmlns:xlink="http://www.w3.org/1999/xlink" xlink:href="zookeys-1266-231_article-161903__-g002.jpg" position="float" orientation="portrait" xlink:type="simple" id="oo_1509916.jpg"><uri content-type="original_file" xlink:type="simple">https://binary.pensoft.net/fig/1509916</uri></graphic></fig><p><bold><italic>Internal characters</italic>.</bold> Septa 4/5/6 quite thickened, 6/7/8 thin and fibrous, 8/9/10 absent, 10/11/12/13 thin. Gizzard within VIII–IX (Fig. <xref ref-type="fig" rid="F2">2C</xref>). Intestine enlarged from XIV. Intestinal caeca manicate with five finger-like sacs, originating in XXVII and extending anteriorly to XX (Fig. <xref ref-type="fig" rid="F3">3H</xref>). Last pair of hearts in XIII.</p><fig id="F3" position="float" orientation="portrait"><object-id xmlns:xlink="http://www.w3.org/1999/xlink" content-type="doi" xlink:type="simple">10.3897/zookeys.1266.161903.figure3</object-id><object-id xmlns:xlink="http://www.w3.org/1999/xlink" content-type="arpha" xlink:type="simple">A97496AF-A765-59F6-8684-32E64618D010</object-id><label>Figure 3.</label><caption><p><italic><tp:taxon-name><tp:taxon-name-part taxon-name-part-type="genus" reg="Metaphire">Metaphire</tp:taxon-name-part> <tp:taxon-name-part taxon-name-part-type="species" reg="agrestis">agrestis</tp:taxon-name-part></tp:taxon-name></italic> specimen comparison. <bold>A, B.</bold> Male pore (red arrows) with post-clitellar genital markings; <bold>D, E, F.</bold> Spermathecae and diverticulum (blue arrows); <bold>C, G.</bold> Right and left intestinal caeca. (<bold>A, D</bold>) sourced from the original drawings of <italic><tp:taxon-name><tp:taxon-name-part taxon-name-part-type="genus" reg="Pheretima">Pheretima</tp:taxon-name-part> <tp:taxon-name-part taxon-name-part-type="species" reg="hataii">hataii</tp:taxon-name-part></tp:taxon-name></italic> (= <italic><tp:taxon-name><tp:taxon-name-part taxon-name-part-type="genus" reg="Metaphire">M.</tp:taxon-name-part> <tp:taxon-name-part taxon-name-part-type="species" reg="agrestis">agrestis</tp:taxon-name-part></tp:taxon-name></italic>) from Japan (<xref ref-type="bibr" rid="B80">Ohfuchi 1937</xref>); (<bold>B, F, G</bold>) from the USA (<xref ref-type="bibr" rid="B28">Chang et al. 2016</xref>); (<bold>C, E</bold>) from China in this study. Scale bars: 1 mm.</p></caption><graphic xmlns:xlink="http://www.w3.org/1999/xlink" xlink:href="zookeys-1266-231_article-161903__-g003.jpg" position="float" orientation="portrait" xlink:type="simple" id="oo_1509917.jpg"><uri content-type="original_file" xlink:type="simple">https://binary.pensoft.net/fig/1509917</uri></graphic></fig><p>Spermathecae present, three pairs in VI–VIII ampulla ovate, surface flattened and wrinkled, 1.5–1.8 mm long; ampulla duct long, stout, 1.1–1.3 mm long, with a swollen basal portion; diverticulum originating from below the swollen portion of the spermathecal duct, stalk slender with a swollen long receptacle; diverticulum longer than the main pouch (Fig. <xref ref-type="fig" rid="F2">2E</xref>). Seminal vesicles two pairs in XI and XII, well developed. Prostate glands and accessory glands absent.</p></tp:treatment-sec><tp:treatment-sec sec-type="distribution" id="SECID0EDRCI"><title>Global distribution.</title><p>Cosmopolitan/Exotic. USA (<xref ref-type="bibr" rid="B37">Gates 1953</xref>, <xref ref-type="bibr" rid="B38">1954</xref>, <xref ref-type="bibr" rid="B39">1958</xref>, <xref ref-type="bibr" rid="B40">1963</xref>, <xref ref-type="bibr" rid="B41">1966</xref>, <xref ref-type="bibr" rid="B42">1982</xref>; <xref ref-type="bibr" rid="B32">Davies 1954</xref>; <xref ref-type="bibr" rid="B85">Reynolds 1978</xref>, <xref ref-type="bibr" rid="B86">2010</xref>, <xref ref-type="bibr" rid="B87">2011</xref>, <xref ref-type="bibr" rid="B89">2015a</xref>, <xref ref-type="bibr" rid="B90">2015b</xref>; <xref ref-type="bibr" rid="B20">Callaham et al. 2002</xref>; <xref ref-type="bibr" rid="B43">Görres and Melnichuk 2012</xref>; <xref ref-type="bibr" rid="B28">Chang et al. 2016</xref>; <xref ref-type="bibr" rid="B44">Görres et al. 2017</xref>; <xref ref-type="bibr" rid="B29">Chang et al. 2021</xref>), Canada (<xref ref-type="bibr" rid="B88">Reynolds 2014</xref>, <xref ref-type="bibr" rid="B92">2023</xref>), Japan (<xref ref-type="bibr" rid="B65">Kato 1972</xref>; <xref ref-type="bibr" rid="B76">Minamiya 2014</xref>), South Korea (<xref ref-type="bibr" rid="B68">Kobayashi 1935</xref>; <xref ref-type="bibr" rid="B107">Song and Paik 1969</xref>, <xref ref-type="bibr" rid="B108">1970a</xref>, <xref ref-type="bibr" rid="B109">1970b</xref>, <xref ref-type="bibr" rid="B110">1971</xref>, <xref ref-type="bibr" rid="B111">1973</xref>; <xref ref-type="bibr" rid="B51">Hong and Kim 2005</xref>; <xref ref-type="bibr" rid="B52">Hong and Kim 2009</xref>; <xref ref-type="bibr" rid="B16">Blakemore 2013a</xref>, <xref ref-type="bibr" rid="B17">2013b</xref>), North Korea (<xref ref-type="bibr" rid="B68">Kobayashi 1935</xref>, <xref ref-type="bibr" rid="B69">1938</xref>); Russia (<xref ref-type="bibr" rid="B98">Shekhovtsov et al. 2018</xref>), and China (this study).</p></tp:treatment-sec><tp:treatment-sec sec-type="distribution" id="SECID0ERVCI"><title>Distribution in China.</title><p>Liaoning Province, northeast China.</p></tp:treatment-sec><tp:treatment-sec sec-type="habitat" id="SECID0EWVCI"><title>Habitat.</title><p>Urban parks.</p></tp:treatment-sec><tp:treatment-sec sec-type="biology" id="SECID0E2VCI"><title>Biology.</title><p>Known as “jumping worms”, “snake worms”, or “crazy worms” because of their erratic thrashing behavior when disturbed.</p></tp:treatment-sec><tp:treatment-sec sec-type="remarks" id="SECID0EAWCI"><title>Remarks.</title><p>Relevant literature revealed that <italic><tp:taxon-name><tp:taxon-name-part taxon-name-part-type="genus" reg="Metaphire">M.</tp:taxon-name-part> <tp:taxon-name-part taxon-name-part-type="species" reg="agrestis">agrestis</tp:taxon-name-part></tp:taxon-name></italic> (= <italic><tp:taxon-name><tp:taxon-name-part taxon-name-part-type="genus" reg="Amynthas">A.</tp:taxon-name-part> <tp:taxon-name-part taxon-name-part-type="species" reg="agrestis">agrestis</tp:taxon-name-part></tp:taxon-name></italic>) has not been previously recorded in China (<xref ref-type="bibr" rid="B11">Blakemore 2007b</xref>, <xref ref-type="bibr" rid="B13">2009</xref>; <xref ref-type="bibr" rid="B129">Xu and Xiao 2011</xref>). <italic><tp:taxon-name><tp:taxon-name-part taxon-name-part-type="genus" reg="Metaphire">Metaphire</tp:taxon-name-part> <tp:taxon-name-part taxon-name-part-type="species" reg="agrestis">agrestis</tp:taxon-name-part></tp:taxon-name></italic> is widely distributed in East Asia such as Japan (<xref ref-type="bibr" rid="B65">Kato 1972</xref>; <xref ref-type="bibr" rid="B76">Minamiya 2014</xref>), Korean Peninsula (<xref ref-type="bibr" rid="B68">Kobayashi 1935</xref>, <xref ref-type="bibr" rid="B69">1938</xref>; <xref ref-type="bibr" rid="B51">Hong and Kim 2005</xref>, <xref ref-type="bibr" rid="B52">2009</xref>; <xref ref-type="bibr" rid="B16">Blakemore 2013a</xref>, <xref ref-type="bibr" rid="B17">b</xref>) and in the northern islands (Kunashiri Island and Yuri Island) of Russia (<xref ref-type="bibr" rid="B98">Shekhovtsov et al. 2018</xref>). It is known to be mostly dominant in Japan and Korean peninsula, where it is considered as native. <italic><tp:taxon-name><tp:taxon-name-part taxon-name-part-type="genus" reg="Metaphire">Metaphire</tp:taxon-name-part> <tp:taxon-name-part taxon-name-part-type="species" reg="agrestis">agrestis</tp:taxon-name-part></tp:taxon-name></italic> is also considered as one of the invasive pheretimoid earthworms in the USA and Canada where it is rather known as <italic><tp:taxon-name><tp:taxon-name-part taxon-name-part-type="genus" reg="Amynthas">A.</tp:taxon-name-part> <tp:taxon-name-part taxon-name-part-type="species" reg="agrestis">agrestis</tp:taxon-name-part></tp:taxon-name></italic> (<xref ref-type="bibr" rid="B28">Chang et al. 2016</xref>, <xref ref-type="bibr" rid="B29">2021</xref>; <xref ref-type="bibr" rid="B66">Keller et al. 2017</xref>; <xref ref-type="bibr" rid="B85">Reynolds 1978</xref>, <xref ref-type="bibr" rid="B92">2023</xref>).</p><p>Additional descriptions of <italic><tp:taxon-name><tp:taxon-name-part taxon-name-part-type="genus" reg="Metaphire">M.</tp:taxon-name-part> <tp:taxon-name-part taxon-name-part-type="species" reg="agrestis">agrestis</tp:taxon-name-part></tp:taxon-name></italic> (= <italic><tp:taxon-name><tp:taxon-name-part taxon-name-part-type="genus" reg="Amynthas">A.</tp:taxon-name-part> <tp:taxon-name-part taxon-name-part-type="species" reg="agrestis">agrestis</tp:taxon-name-part></tp:taxon-name></italic>) were made by <xref ref-type="bibr" rid="B42">Gates (1982)</xref> and <xref ref-type="bibr" rid="B85">Reynolds (1978)</xref>. Subsequently, <italic><tp:taxon-name><tp:taxon-name-part taxon-name-part-type="genus" reg="Pheretima">Pheretima</tp:taxon-name-part> <tp:taxon-name-part taxon-name-part-type="species" reg="hataii">hataii</tp:taxon-name-part></tp:taxon-name></italic> (= <italic><tp:taxon-name><tp:taxon-name-part taxon-name-part-type="genus" reg="Metaphire">M.</tp:taxon-name-part> <tp:taxon-name-part taxon-name-part-type="species" reg="hataii">hataii</tp:taxon-name-part></tp:taxon-name></italic>), which was described by <xref ref-type="bibr" rid="B80">Ohfuchi (1937)</xref>, possesses some distinguishing features (having red pre-clitellar genital markings only on VII, invariably possessing one pair of male pores and genital markings pre-setal on XVIII and having paired genital markings pre-setal on XVIII) from that of <italic><tp:taxon-name><tp:taxon-name-part taxon-name-part-type="genus" reg="Metaphire">M.</tp:taxon-name-part> <tp:taxon-name-part taxon-name-part-type="species" reg="agrestis">agrestis</tp:taxon-name-part></tp:taxon-name></italic> (having red pre-clitellar genital markings on both VII and XII, has a very low rate of species with male pores). Given these insufficient descriptions for it to be recognized as a distinct species, <xref ref-type="bibr" rid="B126">Uehira (1978)</xref> suggested the possibility of its synonymization to <italic><tp:taxon-name><tp:taxon-name-part taxon-name-part-type="genus" reg="Metaphire">M.</tp:taxon-name-part> <tp:taxon-name-part taxon-name-part-type="species" reg="agrestis">agrestis</tp:taxon-name-part></tp:taxon-name></italic> (<xref ref-type="bibr" rid="B76">Minamiya 2014</xref>). Likewise, Minamiya (pers. comm. 18 Nov 2025) considered <italic><tp:taxon-name><tp:taxon-name-part taxon-name-part-type="genus" reg="Pheretima">P.</tp:taxon-name-part> <tp:taxon-name-part taxon-name-part-type="species" reg="hataii">hataii</tp:taxon-name-part></tp:taxon-name></italic> (= <italic><tp:taxon-name><tp:taxon-name-part taxon-name-part-type="genus" reg="Metaphire">M.</tp:taxon-name-part> <tp:taxon-name-part taxon-name-part-type="species" reg="hataii">hataii</tp:taxon-name-part></tp:taxon-name></italic>) as a synonym of <italic><tp:taxon-name><tp:taxon-name-part taxon-name-part-type="genus" reg="Metaphire">M.</tp:taxon-name-part> <tp:taxon-name-part taxon-name-part-type="species" reg="agrestis">agrestis</tp:taxon-name-part></tp:taxon-name></italic>, stating that the distinguishing characters described in the original record for <italic><tp:taxon-name><tp:taxon-name-part taxon-name-part-type="genus" reg="Pheretima">P.</tp:taxon-name-part> <tp:taxon-name-part taxon-name-part-type="species" reg="hataii">hataii</tp:taxon-name-part></tp:taxon-name></italic> (= <italic><tp:taxon-name><tp:taxon-name-part taxon-name-part-type="genus" reg="Metaphire">M.</tp:taxon-name-part> <tp:taxon-name-part taxon-name-part-type="species" reg="hataii">hataii</tp:taxon-name-part></tp:taxon-name></italic>) are included within the individual variation of <italic><tp:taxon-name><tp:taxon-name-part taxon-name-part-type="genus" reg="Metaphire">M.</tp:taxon-name-part> <tp:taxon-name-part taxon-name-part-type="species" reg="agrestis">agrestis</tp:taxon-name-part></tp:taxon-name></italic>.</p><p>A summary of comparison for <italic><tp:taxon-name><tp:taxon-name-part taxon-name-part-type="genus" reg="Metaphire">M.</tp:taxon-name-part> <tp:taxon-name-part taxon-name-part-type="species" reg="agrestis">agrestis</tp:taxon-name-part></tp:taxon-name></italic> is presented in Table <xref ref-type="table" rid="T4">4</xref>. All Chinese specimens of <italic><tp:taxon-name><tp:taxon-name-part taxon-name-part-type="genus" reg="Metaphire">M.</tp:taxon-name-part> <tp:taxon-name-part taxon-name-part-type="species" reg="agrestis">agrestis</tp:taxon-name-part></tp:taxon-name></italic> were found to have no male pores, which pertains to parthenogenetic reproduction. Meanwhile, specimens of the USA are also usually without male pores. If present, male pores are small, transversely slit-like (<xref ref-type="bibr" rid="B28">Chang et al. 2016</xref>), and the distance between male pores is ~1/3 of the body circumference (<xref ref-type="bibr" rid="B69">Kobayashi 1938</xref>; <xref ref-type="bibr" rid="B85">Reynolds 1978</xref>). <xref ref-type="bibr" rid="B85">Reynolds (1978</xref>, <xref ref-type="bibr" rid="B92">2023</xref>) described the male pores as being “minute and located on an eversible papilla, inside a transverse slit-like parietal invagination on an elevated porophore.” It is also worth noting that <xref ref-type="bibr" rid="B92">Reynolds (2023)</xref> has used the same photographs of <italic><tp:taxon-name><tp:taxon-name-part taxon-name-part-type="genus" reg="Amynthas">A.</tp:taxon-name-part> <tp:taxon-name-part taxon-name-part-type="species" reg="agrestis">agrestis</tp:taxon-name-part></tp:taxon-name></italic> reported by <xref ref-type="bibr" rid="B28">Chang et al. (2016)</xref>. Post-clitellar markings usually absent, if present, they are paired, pre-setal on the XVIII, measuring 0.8–2.2 mm.</p><table-wrap id="T4" position="float" orientation="portrait"><label>Table 4.</label><caption><p>Comparison of characters among <italic><tp:taxon-name><tp:taxon-name-part taxon-name-part-type="genus" reg="Metaphire">M.</tp:taxon-name-part> <tp:taxon-name-part taxon-name-part-type="species" reg="agrestis">agrestis</tp:taxon-name-part></tp:taxon-name></italic> (Goto &amp; Hatai, 1899) from Japan, South Korea, North America, and China.</p></caption><table id="TID0EALCK" rules="all"><tbody><tr><th rowspan="1" colspan="1">Species</th><th rowspan="1" colspan="1"><italic><tp:taxon-name><tp:taxon-name-part taxon-name-part-type="genus" reg="Perichaeta">Perichaeta</tp:taxon-name-part> <tp:taxon-name-part taxon-name-part-type="species" reg="agrestis">agrestis</tp:taxon-name-part></tp:taxon-name></italic> (original description)</th><th rowspan="1" colspan="1">
                      <italic>
                        <tp:taxon-name><tp:taxon-name-part taxon-name-part-type="genus" reg="Amynthas">A.</tp:taxon-name-part> <tp:taxon-name-part taxon-name-part-type="species" reg="agrestis">agrestis</tp:taxon-name-part></tp:taxon-name>
                      </italic>
                    </th><th rowspan="1" colspan="1">
                      <italic>
                        <tp:taxon-name><tp:taxon-name-part taxon-name-part-type="genus" reg="Amynthas">A.</tp:taxon-name-part> <tp:taxon-name-part taxon-name-part-type="species" reg="agrestis">agrestis</tp:taxon-name-part></tp:taxon-name>
                      </italic>
                    </th><th rowspan="1" colspan="1">
                      <italic>
                        <tp:taxon-name><tp:taxon-name-part taxon-name-part-type="genus" reg="Amynthas">A.</tp:taxon-name-part> <tp:taxon-name-part taxon-name-part-type="species" reg="agrestis">agrestis</tp:taxon-name-part></tp:taxon-name>
                      </italic>
                    </th><th rowspan="1" colspan="1">
                      <italic>
                        <tp:taxon-name><tp:taxon-name-part taxon-name-part-type="genus" reg="Metaphire">M.</tp:taxon-name-part> <tp:taxon-name-part taxon-name-part-type="species" reg="agrestis">agrestis</tp:taxon-name-part></tp:taxon-name>
                      </italic>
                    </th></tr><tr><td rowspan="1" colspan="1">Source</td><td rowspan="1" colspan="1">
                      <xref ref-type="bibr" rid="B45">Goto and Hatai 1899</xref>
                    </td><td rowspan="1" colspan="1">
                      <xref ref-type="bibr" rid="B28">Chang et al. 2016</xref>
                    </td><td rowspan="1" colspan="1">
                      <xref ref-type="bibr" rid="B92">Reynolds 2023</xref>
                    </td><td rowspan="1" colspan="1">Blakemore 2013</td><td rowspan="1" colspan="1">this study</td></tr><tr><td rowspan="1" colspan="1">Locality</td><td rowspan="1" colspan="1">Japan</td><td rowspan="1" colspan="1">USA</td><td rowspan="1" colspan="1">Canada</td><td rowspan="1" colspan="1">Korea</td><td rowspan="1" colspan="1">Northeast China</td></tr><tr><td rowspan="1" colspan="1">Length</td><td rowspan="1" colspan="1">100–160</td><td rowspan="1" colspan="1">70–160</td><td rowspan="1" colspan="1">70–200</td><td rowspan="1" colspan="1">100–140</td><td rowspan="1" colspan="1">80–94</td></tr><tr><td rowspan="1" colspan="1">Segments</td><td rowspan="1" colspan="1">80–96</td><td rowspan="1" colspan="1">63–110</td><td rowspan="1" colspan="1">67–110</td><td rowspan="1" colspan="1">105</td><td rowspan="1" colspan="1">100–108</td></tr><tr><td rowspan="1" colspan="1">diameter</td><td rowspan="1" colspan="1">5–8</td><td rowspan="1" colspan="1">5–8</td><td rowspan="1" colspan="1">5–8</td><td rowspan="1" colspan="1"/><td rowspan="1" colspan="1">5–8</td></tr><tr><td rowspan="1" colspan="1">1<sup>st</sup> dorsal pore</td><td rowspan="1" colspan="1">11/12 or 12/13</td><td rowspan="1" colspan="1">12/13</td><td rowspan="1" colspan="1">12/13</td><td rowspan="1" colspan="1">11/12 or 12/13</td><td rowspan="1" colspan="1">12/13</td></tr><tr><td rowspan="1" colspan="1">Setal number</td><td rowspan="1" colspan="1">36 (spermathecal region), 40+ (more posteriorly)</td><td rowspan="1" colspan="1"/><td rowspan="1" colspan="1"/><td rowspan="1" colspan="1"/><td rowspan="1" colspan="1">36–40 (V), 52–65 (VII), 55–72 (VIII)</td></tr><tr><td rowspan="1" colspan="1">Spermathecal pores</td><td rowspan="1" colspan="1">three pairs, in 5/6/7/8</td><td rowspan="1" colspan="1">three pairs, in 5/6/7/8 or variously missing</td><td rowspan="1" colspan="1">minute and superficial in 5/6–7/8, ~1/3 circumference (C) apart</td><td rowspan="1" colspan="1">three pairs, in 5/6/7/8</td><td rowspan="1" colspan="1">three pairs, in 5/6/7/8 (0.28–0.30 C apart ventrally)</td></tr><tr><td rowspan="1" colspan="1">Male pores</td><td rowspan="1" colspan="1">absent</td><td rowspan="1" colspan="1">usually absent; when present, small, transversely slit-like</td><td rowspan="1" colspan="1">absent; when present minute and located on an eversible papilla</td><td rowspan="1" colspan="1">absent</td><td rowspan="1" colspan="1">absent</td></tr><tr><td rowspan="1" colspan="1">Pre-clitellar genital markings</td><td rowspan="1" colspan="1">absent, however, there are two pairs of slightly elevated squarish patches of a pale brown color inside the spermathecal pores, one in VII and the other in VIII</td><td rowspan="1" colspan="1">absent; when present, ventral, areas of slight epidermal modification on VII and/or VIII, unpaired and median or symmetrically paired, forming setal gaps</td><td rowspan="1" colspan="1">usually lacking</td><td rowspan="1" colspan="1">dark patches on elongate on VII and paired in VIII in some specimens</td><td rowspan="1" colspan="1">absent, however a slightly pale brown patch around the midventral area of the spermathecal pores</td></tr><tr><td rowspan="1" colspan="1">Post-clitellar genital markings</td><td rowspan="1" colspan="1">absent</td><td rowspan="1" colspan="1">usually absent; when present, single, large circular pad, pre-setal on XVIII, median to male pores</td><td rowspan="1" colspan="1">a pair of large presetal papillae in18 (0.8–1.8 mm in diameter), median to the male porophores</td><td rowspan="1" colspan="1">absent</td><td rowspan="1" colspan="1">absent</td></tr><tr><td rowspan="1" colspan="1">Spermathecae</td><td rowspan="1" colspan="1">three pairs in VI–VIII</td><td rowspan="1" colspan="1">present or absent; when fully present, three pairs in VI–VIII</td><td rowspan="1" colspan="1">three pairs in VI–VIII</td><td rowspan="1" colspan="1"/><td rowspan="1" colspan="1">three pairs in VI–VIII</td></tr><tr><td rowspan="1" colspan="1">Ampulla and duct</td><td rowspan="1" colspan="1"/><td rowspan="1" colspan="1">duct shorter than ampulla</td><td rowspan="1" colspan="1">dorsoventrally flattened with thin wall and numerous wrinkles; duct with thick wall, shorter than ampulla</td><td rowspan="1" colspan="1"/><td rowspan="1" colspan="1">ovate, surface flattened and wrinkled, (1.5–1.8 mm); duct long, stout, (1.1–1.3 mm)</td></tr><tr><td rowspan="1" colspan="1">Diverticulum</td><td rowspan="1" colspan="1">diverticula longer than the main sac, but almost straight or very slightly winding</td><td rowspan="1" colspan="1">diverticulum longer than duct and ampulla combined.</td><td rowspan="1" colspan="1">longer than the main pouch, with sausage-shaped seminal chamber</td><td rowspan="1" colspan="1"/><td rowspan="1" colspan="1">longer than the main pouch; stalk slender with a swollen long receptacle</td></tr><tr><td rowspan="1" colspan="1">Prostate glands</td><td rowspan="1" colspan="1">absent</td><td rowspan="1" colspan="1">present or absent; extending through some or all of XVI–XXIII</td><td rowspan="1" colspan="1">usually absent, but when present in XVI–XX only when male terminalia are present</td><td rowspan="1" colspan="1">absent</td><td rowspan="1" colspan="1">absent</td></tr><tr><td rowspan="1" colspan="1">Seminal vesicles</td><td rowspan="1" colspan="1"/><td rowspan="1" colspan="1"/><td rowspan="1" colspan="1">in XI and XII, filling coelomic cavities of those segment</td><td rowspan="1" colspan="1">large in XI and XII</td><td rowspan="1" colspan="1">large in XI and XII</td></tr><tr><td rowspan="1" colspan="1">Hearts</td><td rowspan="1" colspan="1"/><td rowspan="1" colspan="1"/><td rowspan="1" colspan="1">XI–XIII</td><td rowspan="1" colspan="1"/><td rowspan="1" colspan="1"/></tr><tr><td rowspan="1" colspan="1">Intestines</td><td rowspan="1" colspan="1">XV</td><td rowspan="1" colspan="1"/><td rowspan="1" colspan="1"/><td rowspan="1" colspan="1"/><td rowspan="1" colspan="1"/></tr><tr><td rowspan="1" colspan="1">Gizzard</td><td rowspan="1" colspan="1">VIII–IX</td><td rowspan="1" colspan="1"/><td rowspan="1" colspan="1"/><td rowspan="1" colspan="1"/><td rowspan="1" colspan="1">VIII–IX</td></tr><tr><td rowspan="1" colspan="1">Intestinal caeca</td><td rowspan="1" colspan="1">manicate, paired in XXVII bearing seven secondary caeca, the dorsal most being the longest reaching to XXIV</td><td rowspan="1" colspan="1"/><td rowspan="1" colspan="1">manicate, paired in XXVII and extending anterior to XXIV, with six to nine secondary caeca, the dorsal most being the longest</td><td rowspan="1" colspan="1">manicate; paired in XXVII</td><td rowspan="1" colspan="1"/></tr><tr><td rowspan="1" colspan="1">Accessory glands</td><td rowspan="1" colspan="1">absent</td><td rowspan="1" colspan="1"/><td rowspan="1" colspan="1">low and confined to or extending only slightly above the parietes</td><td rowspan="1" colspan="1"/><td rowspan="1" colspan="1"/></tr></tbody></table></table-wrap><p><xref ref-type="bibr" rid="B28">Chang et al. (2016)</xref> provided a photograph of a specimen of <italic><tp:taxon-name><tp:taxon-name-part taxon-name-part-type="genus" reg="Amynthas">A.</tp:taxon-name-part> <tp:taxon-name-part taxon-name-part-type="species" reg="agrestis">agrestis</tp:taxon-name-part></tp:taxon-name></italic> with a single male pore and a genital marking (Fig. <xref ref-type="fig" rid="F3">3B</xref>). This figure matches with the original illustration of the male pore and genital markings of <italic><tp:taxon-name><tp:taxon-name-part taxon-name-part-type="genus" reg="Pheretima">P.</tp:taxon-name-part> <tp:taxon-name-part taxon-name-part-type="species" reg="hataii">hataii</tp:taxon-name-part></tp:taxon-name></italic> (= <italic><tp:taxon-name><tp:taxon-name-part taxon-name-part-type="genus" reg="Metaphire">M.</tp:taxon-name-part> <tp:taxon-name-part taxon-name-part-type="species" reg="agrestis">agrestis</tp:taxon-name-part></tp:taxon-name></italic>) (Fig. <xref ref-type="fig" rid="F3">3A</xref>) by <xref ref-type="bibr" rid="B80">Ohfuchi (1937)</xref> and with a <italic><tp:taxon-name><tp:taxon-name-part taxon-name-part-type="genus" reg="Metaphire">M.</tp:taxon-name-part> <tp:taxon-name-part taxon-name-part-type="species" reg="agrestis">agrestis</tp:taxon-name-part></tp:taxon-name></italic> specimen from Japan (Fig. <xref ref-type="fig" rid="F3">3C</xref>; photograph provided by Minamiya, pers. comm. 18 Nov 2025) although the latter two figures have paired male pores and genital markings. Meanwhile, the spermathecae of the Chinese specimens (Fig. <xref ref-type="fig" rid="F3">3E</xref>) match their corresponding specimen counterparts from Japan (Fig. <xref ref-type="fig" rid="F3">3D</xref>) and the USA (Fig. <xref ref-type="fig" rid="F3">3F</xref>); whereas the intestinal caeca (Fig. <xref ref-type="fig" rid="F3">3H</xref>) match those from the USA (Fig. <xref ref-type="fig" rid="F3">3G</xref>).</p></tp:treatment-sec><ref-list><ref id="B80"><mixed-citation xmlns:xlink="http://www.w3.org/1999/xlink" xlink:type="simple"><person-group><name name-style="western"><surname>Ohfuchi</surname><given-names>S</given-names></name></person-group> (<year>1937</year>) <article-title>Description of three new species of the genus <italic><tp:taxon-name><tp:taxon-name-part taxon-name-part-type="genus">Pheretima</tp:taxon-name-part></tp:taxon-name></italic> from northeastern Honshu, Japan. Saito Ho-on Kai Museum of Natural History.</article-title><source>Research Bulletin (International Commission for the Northwest Atlantic Fisheries)</source><volume>12</volume>: <fpage>13</fpage>–<lpage>29</lpage>.</mixed-citation></ref><ref id="B28"><mixed-citation xmlns:xlink="http://www.w3.org/1999/xlink" xlink:type="simple"><person-group><name name-style="western"><surname>Chang</surname><given-names>C-H</given-names></name><name name-style="western"><surname>Snyder</surname><given-names>B</given-names></name><name name-style="western"><surname>Szlávecz</surname><given-names>K</given-names></name></person-group> (<year>2016</year>) <article-title>Asian pheretimoid earthworms in North America north of Mexico: An illustrated key to the genera <italic><tp:taxon-name><tp:taxon-name-part taxon-name-part-type="genus">Amynthas</tp:taxon-name-part></tp:taxon-name></italic>, <italic><tp:taxon-name><tp:taxon-name-part taxon-name-part-type="genus">Metaphire</tp:taxon-name-part></tp:taxon-name></italic>, <italic><tp:taxon-name><tp:taxon-name-part taxon-name-part-type="genus">Pithemera</tp:taxon-name-part></tp:taxon-name></italic>, and <italic><tp:taxon-name><tp:taxon-name-part taxon-name-part-type="genus">Polypheretima</tp:taxon-name-part></tp:taxon-name></italic> (<tp:taxon-name><tp:taxon-name-part taxon-name-part-type="class">Clitellata</tp:taxon-name-part></tp:taxon-name>: <tp:taxon-name><tp:taxon-name-part taxon-name-part-type="family">Megascolecidae</tp:taxon-name-part></tp:taxon-name>).</article-title><source>Zootaxa</source><volume>4179</volume>(<issue>3</issue>): <fpage>495</fpage>–<lpage>529</lpage>. <ext-link xlink:href="10.11646/zootaxa.4179.3.7" ext-link-type="doi" xlink:type="simple">https://doi.org/10.11646/zootaxa.4179.3.7</ext-link></mixed-citation></ref><ref id="B74"><mixed-citation xmlns:xlink="http://www.w3.org/1999/xlink" xlink:type="simple"><person-group><name name-style="western"><surname>Michaelsen</surname><given-names>W</given-names></name></person-group> (<year>1900</year>) <article-title><tp:taxon-name><tp:taxon-name-part taxon-name-part-type="subclass">Oligochaeta</tp:taxon-name-part></tp:taxon-name>.</article-title><source>Das Tierreich</source><volume>10</volume>: <fpage>1</fpage>–<lpage>575</lpage>. <ext-link xlink:href="10.5962/bhl.title.11605" ext-link-type="doi" xlink:type="simple">https://doi.org/10.5962/bhl.title.11605</ext-link></mixed-citation></ref><ref id="B69"><mixed-citation xmlns:xlink="http://www.w3.org/1999/xlink" xlink:type="simple"><person-group><name name-style="western"><surname>Kobayashi</surname><given-names>S</given-names></name></person-group> (<year>1938</year>) <article-title>Earthworms of Korea I.</article-title><source>Science Report of the Tohoku Imperial University</source><volume>13</volume>: <fpage>89</fpage>–<lpage>170</lpage>.</mixed-citation></ref><ref id="B47"><mixed-citation xmlns:xlink="http://www.w3.org/1999/xlink" xlink:type="simple"><person-group><name name-style="western"><surname>Hatai</surname><given-names>S</given-names></name></person-group> (<year>1930</year>) <article-title>Note on <tp:taxon-name><tp:taxon-name-part taxon-name-part-type="genus">Pheretima</tp:taxon-name-part> <tp:taxon-name-part taxon-name-part-type="species">agrestis</tp:taxon-name-part></tp:taxon-name> (Goto and Hatai), together with the description of four new species of the genus <italic><tp:taxon-name><tp:taxon-name-part taxon-name-part-type="genus">Pheretima</tp:taxon-name-part></tp:taxon-name></italic>. Science Reports of the Tohoku Imperial University, 4<sup>th</sup> series.</article-title><source>Biology (Basel)</source><volume>5</volume>(<issue>4</issue>): <fpage>651</fpage>–<lpage>667</lpage>.</mixed-citation></ref><ref id="B54"><mixed-citation xmlns:xlink="http://www.w3.org/1999/xlink" xlink:type="simple"><person-group><name name-style="western"><surname>Howell</surname><given-names>CD</given-names></name></person-group> (<year>1939</year>) <article-title>The responses to light in the earthworm, <italic><tp:taxon-name><tp:taxon-name-part taxon-name-part-type="genus">Pheretima</tp:taxon-name-part> <tp:taxon-name-part taxon-name-part-type="species">agrestis</tp:taxon-name-part></tp:taxon-name></italic> Goto and Hatai, with special reference to the function of the nervous system.</article-title><source>The Journal of Experimental Zoology</source><volume>81</volume>(<issue>2</issue>): <fpage>231</fpage>–<lpage>259</lpage>. <ext-link xlink:href="10.1002/jez.1400810205" ext-link-type="doi" xlink:type="simple">https://doi.org/10.1002/jez.1400810205</ext-link></mixed-citation></ref><ref id="B37"><mixed-citation xmlns:xlink="http://www.w3.org/1999/xlink" xlink:type="simple"><person-group><name name-style="western"><surname>Gates</surname><given-names>GE</given-names></name></person-group> (<year>1953</year>) <article-title>Further Notes on the Earthworms of the Arnold Arboretum, Boston.</article-title><source>Museum of Comparative Zoology</source><volume>15</volume>: <fpage>1</fpage>–<lpage>9</lpage>.</mixed-citation></ref><ref id="B6"><mixed-citation xmlns:xlink="http://www.w3.org/1999/xlink" xlink:type="simple"><person-group><name name-style="western"><surname>Beddard</surname><given-names>FE</given-names></name></person-group> (<year>1900</year>) <article-title>A revision of the earthworms of the genus <italic><tp:taxon-name><tp:taxon-name-part taxon-name-part-type="genus">Amynthas</tp:taxon-name-part></tp:taxon-name></italic> (<tp:taxon-name><tp:taxon-name-part taxon-name-part-type="genus">Perichaeta</tp:taxon-name-part></tp:taxon-name>).</article-title><source>Proceedings of the Zoological Society of London</source><volume>69</volume>(<issue>4</issue>): <fpage>609</fpage>–<lpage>652</lpage>. <ext-link xlink:href="10.1111/j.1096-3642.1890.tb01727.x" ext-link-type="doi" xlink:type="simple">https://doi.org/10.1111/j.1096-3642.1890.tb01727.x</ext-link></mixed-citation></ref><ref id="B105"><mixed-citation xmlns:xlink="http://www.w3.org/1999/xlink" xlink:type="simple"><person-group><name name-style="western"><surname>Sims</surname><given-names>RW</given-names></name><name name-style="western"><surname>Easton</surname><given-names>EG</given-names></name></person-group> (<year>1972</year>) <article-title>A numerical revision of the earthworm genus <italic><tp:taxon-name><tp:taxon-name-part taxon-name-part-type="genus">Pheretima</tp:taxon-name-part></tp:taxon-name></italic> auct. (<tp:taxon-name><tp:taxon-name-part taxon-name-part-type="family">Megascolecidae</tp:taxon-name-part></tp:taxon-name>: <tp:taxon-name><tp:taxon-name-part taxon-name-part-type="subclass">Oligochaeta</tp:taxon-name-part></tp:taxon-name>) with the recognition of new genera and an appendix on the earthworms collected by the Royal Society North Borneo Expedition. Biological Journal of the Linnean Society.</article-title><source>Linnean Society of London</source><volume>4</volume>(<issue>3</issue>): <fpage>169</fpage>–<lpage>268</lpage>. <ext-link xlink:href="10.1111/j.1095-8312.1972.tb00694.x" ext-link-type="doi" xlink:type="simple">https://doi.org/10.1111/j.1095-8312.1972.tb00694.x</ext-link></mixed-citation></ref><ref id="B85"><mixed-citation xmlns:xlink="http://www.w3.org/1999/xlink" xlink:type="simple"><person-group><name name-style="western"><surname>Reynolds</surname><given-names>JW</given-names></name></person-group> (<year>1978</year>) <article-title>The earthworms of Tennessee (<tp:taxon-name><tp:taxon-name-part taxon-name-part-type="subclass">Oligochaeta</tp:taxon-name-part></tp:taxon-name>). IV. <tp:taxon-name><tp:taxon-name-part taxon-name-part-type="family">Megascolecidae</tp:taxon-name-part></tp:taxon-name>, with notes on distribution, biology and a key to the species in the state.</article-title><source>Megadrilogica</source><volume>3</volume>: <fpage>117</fpage>–<lpage>129</lpage>.</mixed-citation></ref><ref id="B86"><mixed-citation xmlns:xlink="http://www.w3.org/1999/xlink" xlink:type="simple"><person-group><name name-style="western"><surname>Reynolds</surname><given-names>JW</given-names></name></person-group> (<year>2010</year>) <article-title>The earthworms (<tp:taxon-name><tp:taxon-name-part taxon-name-part-type="subclass">Oligochaeta</tp:taxon-name-part></tp:taxon-name>: <tp:taxon-name><tp:taxon-name-part taxon-name-part-type="family">Acanthodrilidae</tp:taxon-name-part></tp:taxon-name>, <tp:taxon-name><tp:taxon-name-part taxon-name-part-type="family">Lumbricidae</tp:taxon-name-part></tp:taxon-name>, <tp:taxon-name><tp:taxon-name-part taxon-name-part-type="family">Megascolecidae</tp:taxon-name-part></tp:taxon-name> and <tp:taxon-name><tp:taxon-name-part taxon-name-part-type="family">Sparganophilidae</tp:taxon-name-part></tp:taxon-name>) of northeastern United States, revisited.</article-title><source>Megadrilogica</source><volume>14</volume>: <fpage>101</fpage>–<lpage>157</lpage>.</mixed-citation></ref><ref id="B87"><mixed-citation xmlns:xlink="http://www.w3.org/1999/xlink" xlink:type="simple"><person-group><name name-style="western"><surname>Reynolds</surname><given-names>JW</given-names></name></person-group> (<year>2011</year>) <article-title>The earthworms (<tp:taxon-name><tp:taxon-name-part taxon-name-part-type="subclass">Oligochaeta</tp:taxon-name-part></tp:taxon-name>: <tp:taxon-name><tp:taxon-name-part taxon-name-part-type="family">Acanthodrilidae</tp:taxon-name-part></tp:taxon-name>, <tp:taxon-name><tp:taxon-name-part taxon-name-part-type="family">Eudrilidae</tp:taxon-name-part></tp:taxon-name>, <tp:taxon-name><tp:taxon-name-part taxon-name-part-type="family">Glossoscolecidae</tp:taxon-name-part></tp:taxon-name>, <tp:taxon-name><tp:taxon-name-part taxon-name-part-type="family">Komarekionidae</tp:taxon-name-part></tp:taxon-name>, <tp:taxon-name><tp:taxon-name-part taxon-name-part-type="family">Lumbricidae</tp:taxon-name-part></tp:taxon-name>, <tp:taxon-name><tp:taxon-name-part taxon-name-part-type="family">Lutodrilidae</tp:taxon-name-part></tp:taxon-name>, <tp:taxon-name><tp:taxon-name-part taxon-name-part-type="family">Ocnerodrilidae</tp:taxon-name-part></tp:taxon-name>, <tp:taxon-name><tp:taxon-name-part taxon-name-part-type="family">Octochaetidae</tp:taxon-name-part></tp:taxon-name>, <tp:taxon-name><tp:taxon-name-part taxon-name-part-type="family">Megascolecidae</tp:taxon-name-part></tp:taxon-name> and <tp:taxon-name><tp:taxon-name-part taxon-name-part-type="family">Sparganophilidae</tp:taxon-name-part></tp:taxon-name>) of southeastern United States.</article-title><source>Megadrilogica</source><volume>14</volume>: <fpage>175</fpage>–<lpage>318</lpage>.</mixed-citation></ref><ref id="B88"><mixed-citation xmlns:xlink="http://www.w3.org/1999/xlink" xlink:type="simple"><person-group><name name-style="western"><surname>Reynolds</surname><given-names>JW</given-names></name></person-group> (<year>2014</year>) <article-title>A checklist by counties of earthworms (<tp:taxon-name><tp:taxon-name-part taxon-name-part-type="subclass">Oligochaeta</tp:taxon-name-part></tp:taxon-name>: <tp:taxon-name><tp:taxon-name-part taxon-name-part-type="family">Lumbricidae</tp:taxon-name-part></tp:taxon-name>, <tp:taxon-name><tp:taxon-name-part taxon-name-part-type="family">Megascolecidae</tp:taxon-name-part></tp:taxon-name> and <tp:taxon-name><tp:taxon-name-part taxon-name-part-type="family">Sparganophilidae</tp:taxon-name-part></tp:taxon-name>) in Ontario, Canada.</article-title><source>Megadrilogica</source><volume>16</volume>: <fpage>111</fpage>–<lpage>135</lpage>.</mixed-citation></ref><ref id="B34"><mixed-citation xmlns:xlink="http://www.w3.org/1999/xlink" xlink:type="simple"><person-group><name name-style="western"><surname>Easton</surname><given-names>EG</given-names></name></person-group> (<year>1981</year>) <article-title>Japanese earthworms: A synopsis of the Megadrile species (<tp:taxon-name><tp:taxon-name-part taxon-name-part-type="subclass">Oligochaeta</tp:taxon-name-part></tp:taxon-name>). Bulletin of the British Museum, Natural History.</article-title><source>Zoology</source><volume>40</volume>(<issue>2</issue>): <fpage>33</fpage>–<lpage>65</lpage>.</mixed-citation></ref><ref id="B93"><mixed-citation xmlns:xlink="http://www.w3.org/1999/xlink" xlink:type="simple"><person-group><name name-style="western"><surname>Reynolds</surname><given-names>JW</given-names></name><name name-style="western"><surname>Wetzel</surname><given-names>MJ</given-names></name></person-group> (<year>2004</year>) <article-title>Terrestrial <tp:taxon-name><tp:taxon-name-part taxon-name-part-type="subclass">Oligochaeta</tp:taxon-name-part></tp:taxon-name> (<tp:taxon-name><tp:taxon-name-part taxon-name-part-type="phylum">Annelida</tp:taxon-name-part></tp:taxon-name>: <tp:taxon-name><tp:taxon-name-part taxon-name-part-type="class">Clitellata</tp:taxon-name-part></tp:taxon-name>) in North America north of Mexico.</article-title><source>Megadrilogica</source><volume>9</volume>: <fpage>71</fpage>–<lpage>98</lpage>.</mixed-citation></ref><ref id="B51"><mixed-citation xmlns:xlink="http://www.w3.org/1999/xlink" xlink:type="simple"><person-group><name name-style="western"><surname>Hong</surname><given-names>Y</given-names></name><name name-style="western"><surname>Kim</surname><given-names>TH</given-names></name></person-group> (<year>2005</year>) <article-title>The earthworm fauna from Ulleungdo Island, Korea with one new species of the genus <italic><tp:taxon-name><tp:taxon-name-part taxon-name-part-type="genus">Amynthas</tp:taxon-name-part></tp:taxon-name></italic> (<tp:taxon-name><tp:taxon-name-part taxon-name-part-type="subclass">Oligochaeta</tp:taxon-name-part></tp:taxon-name>: <tp:taxon-name><tp:taxon-name-part taxon-name-part-type="family">Megascolecidae</tp:taxon-name-part></tp:taxon-name>).</article-title><source>Animal Systematics, Evolution and Diversity</source><volume>21</volume>: <fpage>129</fpage>–<lpage>136</lpage>.</mixed-citation></ref><ref id="B52"><mixed-citation xmlns:xlink="http://www.w3.org/1999/xlink" xlink:type="simple"><person-group><name name-style="western"><surname>Hong</surname><given-names>Y</given-names></name><name name-style="western"><surname>Kim</surname><given-names>TH</given-names></name></person-group> (<year>2009</year>) <article-title>The earthworm composition in agroecosystem of Sunyu Island, Korea.</article-title><source>The Korean Journal of Environmental Biology</source><volume>27</volume>(<issue>2</issue>): <fpage>135</fpage>–<lpage>139</lpage>.</mixed-citation></ref><ref id="B14"><mixed-citation xmlns:xlink="http://www.w3.org/1999/xlink" xlink:type="simple"><person-group><name name-style="western"><surname>Blakemore</surname><given-names>RJ</given-names></name></person-group> (<year>2010</year>) Saga of Herr Hilgendorf’s worms. Zoology in the Middle East 51(sup2): 7–22. <ext-link xlink:href="10.1080/09397140.2010.10638453" ext-link-type="doi" xlink:type="simple">https://doi.org/10.1080/09397140.2010.10638453</ext-link></mixed-citation></ref><ref id="B16"><mixed-citation xmlns:xlink="http://www.w3.org/1999/xlink" xlink:type="simple"><person-group><name name-style="western"><surname>Blakemore</surname><given-names>RJ</given-names></name></person-group> (<year>2013a</year>) <article-title>Ulleung-do earthworms - Dagelet Island revisited.</article-title><source>Journal of Species Research</source><volume>2</volume>(<issue>1</issue>): <fpage>55</fpage>–<lpage>68</lpage>. <ext-link xlink:href="10.12651/JSR.2013.2.1.055" ext-link-type="doi" xlink:type="simple">https://doi.org/10.12651/JSR.2013.2.1.055</ext-link></mixed-citation></ref><ref id="B77"><mixed-citation xmlns:xlink="http://www.w3.org/1999/xlink" xlink:type="simple"><person-group><name name-style="western"><surname>Minamiya</surname><given-names>Y</given-names></name></person-group> (<year>2017</year>) <article-title>Fauna of large terrestrial oligochaetes (earthworms) in Nikko.</article-title><source>Research Bulletin of Tochigi Prefectural Museum</source><volume>34</volume>: <fpage>13</fpage>–<lpage>20</lpage>.</mixed-citation></ref><ref id="B98"><mixed-citation xmlns:xlink="http://www.w3.org/1999/xlink" xlink:type="simple"><person-group><name name-style="western"><surname>Shekhovtsov</surname><given-names>S</given-names></name><name name-style="western"><surname>Sundukov</surname><given-names>YN</given-names></name><name name-style="western"><surname>Blakemore</surname><given-names>R</given-names></name><name name-style="western"><surname>Gongalsky</surname><given-names>K</given-names></name><name name-style="western"><surname>Peltek</surname><given-names>SE</given-names></name></person-group> (<year>2018</year>) <article-title>Identifying earthworms (<tp:taxon-name><tp:taxon-name-part taxon-name-part-type="subclass">Oligochaeta</tp:taxon-name-part></tp:taxon-name>, <tp:taxon-name><tp:taxon-name-part taxon-name-part-type="superorder">Megadrili</tp:taxon-name-part></tp:taxon-name>) of the southern Kuril islands using DNA barcodes.</article-title><source>Animal Biodiversity and Conservation</source><volume>41</volume>(<issue>1</issue>): <fpage>9</fpage>–<lpage>17</lpage>. <ext-link xlink:href="10.32800/abc.2018.41.0009" ext-link-type="doi" xlink:type="simple">https://doi.org/10.32800/abc.2018.41.0009</ext-link></mixed-citation></ref><ref id="B97"><mixed-citation xmlns:xlink="http://www.w3.org/1999/xlink" xlink:type="simple"><person-group><name name-style="western"><surname>Schall</surname><given-names>JJ</given-names></name><name name-style="western"><surname>Nouri-Aiin</surname><given-names>M</given-names></name><name name-style="western"><surname>Görres</surname><given-names>J</given-names></name></person-group> (<year>2023</year>) <article-title><italic><tp:taxon-name><tp:taxon-name-part taxon-name-part-type="genus">Apolocystis</tp:taxon-name-part> <tp:taxon-name-part taxon-name-part-type="species">bosanqueti</tp:taxon-name-part></tp:taxon-name></italic> n. sp. (<tp:taxon-name><tp:taxon-name-part taxon-name-part-type="subphylum">Apicomplexa</tp:taxon-name-part></tp:taxon-name>: Eugregarinorida) from the invasive earthworm <italic><tp:taxon-name><tp:taxon-name-part taxon-name-part-type="genus">Amynthas</tp:taxon-name-part> <tp:taxon-name-part taxon-name-part-type="species">agrestis</tp:taxon-name-part></tp:taxon-name></italic> (<tp:taxon-name><tp:taxon-name-part taxon-name-part-type="phylum">Annelida</tp:taxon-name-part></tp:taxon-name>: <tp:taxon-name><tp:taxon-name-part taxon-name-part-type="family">Megascolecidae</tp:taxon-name-part></tp:taxon-name>), with significance for the monophyly of the family <tp:taxon-name><tp:taxon-name-part taxon-name-part-type="family">Monocystidae</tp:taxon-name-part></tp:taxon-name>.</article-title><source>The Journal of Parasitology</source><volume>109</volume>(<issue>2</issue>): <fpage>56</fpage>–<lpage>64</lpage>. <ext-link xlink:href="10.1645/22-66" ext-link-type="doi" xlink:type="simple">https://doi.org/10.1645/22-66</ext-link></mixed-citation></ref><ref id="B8"><mixed-citation xmlns:xlink="http://www.w3.org/1999/xlink" xlink:type="simple"><person-group><name name-style="western"><surname>Blakemore</surname><given-names>RJ</given-names></name></person-group> (<year>2003</year>) <article-title>Japanese earthworms (<tp:taxon-name><tp:taxon-name-part taxon-name-part-type="phylum">Annelida</tp:taxon-name-part></tp:taxon-name>: <tp:taxon-name><tp:taxon-name-part taxon-name-part-type="subclass">Oligochaeta</tp:taxon-name-part></tp:taxon-name>): a review and checklist of species.</article-title><source>Organisms, Diversity &amp; Evolution</source><volume>3</volume>(<issue>3</issue>): <fpage>241</fpage>–<lpage>244</lpage>. <ext-link xlink:href="10.1078/1439-6092-00082" ext-link-type="doi" xlink:type="simple">https://doi.org/10.1078/1439-6092-00082</ext-link></mixed-citation></ref><ref id="B124"><mixed-citation xmlns:xlink="http://www.w3.org/1999/xlink" xlink:type="simple"><person-group><name name-style="western"><surname>Uchida</surname><given-names>T</given-names></name><name name-style="western"><surname>Ihara</surname><given-names>M</given-names></name></person-group> (<year>2003</year>) <article-title>Soil macrofauna of Mt. Kinka. Bulletin of Environmental Education Research.</article-title><source>Miyagi University of Education</source><volume>6</volume>: <fpage>31</fpage>–<lpage>37</lpage>.</mixed-citation></ref><ref id="B125"><mixed-citation xmlns:xlink="http://www.w3.org/1999/xlink" xlink:type="simple"><person-group><name name-style="western"><surname>Uchida</surname><given-names>T</given-names></name><name name-style="western"><surname>Kaneko</surname><given-names>N</given-names></name></person-group> (<year>2004</year>) <article-title>Life history of <tp:taxon-name><tp:taxon-name-part taxon-name-part-type="family">Megascolecidae</tp:taxon-name-part></tp:taxon-name> earthworms in forest soils at Kanagawa, Japan.</article-title><source>Edaphologia</source><volume>74</volume>: <fpage>35</fpage>–<lpage>45</lpage>.</mixed-citation></ref><ref id="B96"><mixed-citation xmlns:xlink="http://www.w3.org/1999/xlink" xlink:type="simple"><person-group><name name-style="western"><surname>Sato</surname><given-names>C</given-names></name><name name-style="western"><surname>Nendai</surname><given-names>N</given-names></name><name name-style="western"><surname>Nagata</surname><given-names>N</given-names></name><name name-style="western"><surname>Okuzaki</surname><given-names>Y</given-names></name><name name-style="western"><surname>Ikeda</surname><given-names>H</given-names></name><name name-style="western"><surname>Minamiya</surname><given-names>Y</given-names></name><name name-style="western"><surname>Sota</surname><given-names>T</given-names></name></person-group> (<year>2023</year>) Origin and diversification of pheretimoid megascolecid earthworms in the Japanese Archipelago as revealed by mitogenomic phylogenetics. Molecular Phylogenetics and Evolution 182: 107735. <ext-link xlink:href="10.1016/j.ympev.2023.107735" ext-link-type="doi" xlink:type="simple">https://doi.org/10.1016/j.ympev.2023.107735</ext-link></mixed-citation></ref><ref id="B91"><mixed-citation xmlns:xlink="http://www.w3.org/1999/xlink" xlink:type="simple"><person-group><name name-style="western"><surname>Reynolds</surname><given-names>JW</given-names></name></person-group> (<year>2022</year>) The Earthworms (<tp:taxon-name><tp:taxon-name-part taxon-name-part-type="family">Lumbricidae</tp:taxon-name-part></tp:taxon-name>, <tp:taxon-name><tp:taxon-name-part taxon-name-part-type="family">Megascolecidae</tp:taxon-name-part></tp:taxon-name> and <tp:taxon-name><tp:taxon-name-part taxon-name-part-type="family">Sparganophilidae</tp:taxon-name-part></tp:taxon-name>) in Canada. Canada Food Inspection Agency, Ottawa, 1–179.</mixed-citation></ref><ref id="B38"><mixed-citation xmlns:xlink="http://www.w3.org/1999/xlink" xlink:type="simple"><person-group><name name-style="western"><surname>Gates</surname><given-names>GE</given-names></name></person-group> (<year>1954</year>) <article-title>Exotic earthworms of the United States.</article-title><source>Bulletin of the Museum of Comparative Zoology at Harvard College</source><volume>111</volume>: <fpage>217</fpage>–<lpage>258</lpage>.</mixed-citation></ref><ref id="B39"><mixed-citation xmlns:xlink="http://www.w3.org/1999/xlink" xlink:type="simple"><person-group><name name-style="western"><surname>Gates</surname><given-names>GE</given-names></name></person-group> (<year>1958</year>) <article-title>On some species of the Oriental earthworm genus <italic><tp:taxon-name><tp:taxon-name-part taxon-name-part-type="genus">Pheretima</tp:taxon-name-part></tp:taxon-name></italic> Kinberg, 1867: With key to species reported from the Americas.</article-title><source>American Museum Novitates</source><volume>1888</volume>: <fpage>1</fpage>–<lpage>33</lpage>.</mixed-citation></ref><ref id="B40"><mixed-citation xmlns:xlink="http://www.w3.org/1999/xlink" xlink:type="simple"><person-group><name name-style="western"><surname>Gates</surname><given-names>GE</given-names></name></person-group> (<year>1963</year>) <article-title>Miscellanea megadrilogica VII. Greenhouse earthworms.</article-title><source>Proceedings of the Biological Society of Washington</source><volume>76</volume>: <fpage>9</fpage>–<lpage>18</lpage>.</mixed-citation></ref><ref id="B41"><mixed-citation xmlns:xlink="http://www.w3.org/1999/xlink" xlink:type="simple"><person-group><name name-style="western"><surname>Gates</surname><given-names>GE</given-names></name></person-group> (<year>1966</year>) <article-title>Requiem for megadrile utopias. A contribution toward the understanding of the earthworm fauna of North America.</article-title><source>Proceedings of the Biological Society of Washington</source><volume>79</volume>: <fpage>239</fpage>–<lpage>254</lpage>.</mixed-citation></ref><ref id="B42"><mixed-citation xmlns:xlink="http://www.w3.org/1999/xlink" xlink:type="simple"><person-group><name name-style="western"><surname>Gates</surname><given-names>GE</given-names></name></person-group> (<year>1982</year>) <article-title>Farewell to North American Megadriles.</article-title><source>Megadrilogica</source><volume>4</volume>: <fpage>12</fpage>–<lpage>17</lpage>.</mixed-citation></ref><ref id="B32"><mixed-citation xmlns:xlink="http://www.w3.org/1999/xlink" xlink:type="simple"><person-group><name name-style="western"><surname>Davies</surname><given-names>H</given-names></name></person-group> (<year>1954</year>) <article-title>A preliminary list of the earthworms of northern New Jersey with notes. Breviora.</article-title><source>Museum of Comparative Zoology</source><volume>26</volume>: <fpage>1</fpage>–<lpage>13</lpage>.</mixed-citation></ref><ref id="B89"><mixed-citation xmlns:xlink="http://www.w3.org/1999/xlink" xlink:type="simple"><person-group><name name-style="western"><surname>Reynolds</surname><given-names>JW</given-names></name></person-group> (<year>2015a</year>) <article-title>A checklist by counties of earthworms (<tp:taxon-name><tp:taxon-name-part taxon-name-part-type="subclass">Oligochaeta</tp:taxon-name-part></tp:taxon-name>: <tp:taxon-name><tp:taxon-name-part taxon-name-part-type="family">Lumbricidae</tp:taxon-name-part></tp:taxon-name>, <tp:taxon-name><tp:taxon-name-part taxon-name-part-type="family">Megascolecidae</tp:taxon-name-part></tp:taxon-name> and <tp:taxon-name><tp:taxon-name-part taxon-name-part-type="family">Sparganophilidae</tp:taxon-name-part></tp:taxon-name>) in the states of Connecticust, Massachusetts and Rhode Island, USA.</article-title><source>Megadrilogica</source><volume>17</volume>(<issue>8</issue>): <fpage>113</fpage>–<lpage>123</lpage>.</mixed-citation></ref><ref id="B90"><mixed-citation xmlns:xlink="http://www.w3.org/1999/xlink" xlink:type="simple"><person-group><name name-style="western"><surname>Reynolds</surname><given-names>JW</given-names></name></person-group> (<year>2015b</year>) <article-title>A checklist by counties of earthworms (<tp:taxon-name><tp:taxon-name-part taxon-name-part-type="subclass">Oligochaeta</tp:taxon-name-part></tp:taxon-name>: <tp:taxon-name><tp:taxon-name-part taxon-name-part-type="family">Lumbricidae</tp:taxon-name-part></tp:taxon-name>, <tp:taxon-name><tp:taxon-name-part taxon-name-part-type="family">Megascolecidae</tp:taxon-name-part></tp:taxon-name> and <tp:taxon-name><tp:taxon-name-part taxon-name-part-type="family">Sparganophilidae</tp:taxon-name-part></tp:taxon-name>) in New Jersey, USA.</article-title><source>Megadrilogica</source><volume>17</volume>(<issue>12</issue>): <fpage>179</fpage>–<lpage>190</lpage>.</mixed-citation></ref><ref id="B20"><mixed-citation xmlns:xlink="http://www.w3.org/1999/xlink" xlink:type="simple"><person-group><name name-style="western"><surname>Callaham</surname><given-names>Jr MA</given-names></name><name name-style="western"><surname>Hendrix</surname><given-names>PF</given-names></name><name name-style="western"><surname>Phillips</surname><given-names>RJ</given-names></name></person-group> (<year>2002</year>) <article-title>Occurrence of an earthworm (<tp:taxon-name><tp:taxon-name-part taxon-name-part-type="genus">Amynthas</tp:taxon-name-part> <tp:taxon-name-part taxon-name-part-type="species">agrestis</tp:taxon-name-part></tp:taxon-name>) in undisturbed soils of the southern Appalachian Mountains, USA.</article-title><source>Pedobiologia</source><volume>47</volume>(<issue>5–6</issue>): <fpage>466</fpage>–<lpage>470</lpage>. <ext-link xlink:href="10.1078/0031-4056-00214" ext-link-type="doi" xlink:type="simple">https://doi.org/10.1078/0031-4056-00214</ext-link></mixed-citation></ref><ref id="B43"><mixed-citation xmlns:xlink="http://www.w3.org/1999/xlink" xlink:type="simple"><person-group><name name-style="western"><surname>Görres</surname><given-names>JH</given-names></name><name name-style="western"><surname>Melnichuk</surname><given-names>RDS</given-names></name></person-group> (<year>2012</year>) <article-title>Asian invasive earthworms of the genus <italic><tp:taxon-name><tp:taxon-name-part taxon-name-part-type="genus">Amynthas</tp:taxon-name-part></tp:taxon-name></italic> Kinberg in Vermont.</article-title><source>Northeastern Naturalist</source><volume>19</volume>(<issue>2</issue>): <fpage>313</fpage>–<lpage>322</lpage>. <ext-link xlink:href="10.1656/045.019.0212" ext-link-type="doi" xlink:type="simple">https://doi.org/10.1656/045.019.0212</ext-link></mixed-citation></ref><ref id="B44"><mixed-citation xmlns:xlink="http://www.w3.org/1999/xlink" xlink:type="simple"><person-group><name name-style="western"><surname>Görres</surname><given-names>JH</given-names></name><name name-style="western"><surname>Keller</surname><given-names>EL</given-names></name><name name-style="western"><surname>Schall</surname><given-names>JJ</given-names></name></person-group> (<year>2017</year>) <article-title>Genetic structure of two invasive earthworms, <italic><tp:taxon-name><tp:taxon-name-part taxon-name-part-type="genus">Amynthas</tp:taxon-name-part> <tp:taxon-name-part taxon-name-part-type="species">agrestis</tp:taxon-name-part></tp:taxon-name></italic> and <italic><tp:taxon-name><tp:taxon-name-part taxon-name-part-type="genus">Amynthas</tp:taxon-name-part> <tp:taxon-name-part taxon-name-part-type="species">tokioensis</tp:taxon-name-part></tp:taxon-name></italic> (<tp:taxon-name><tp:taxon-name-part taxon-name-part-type="subclass">Oligochaeta</tp:taxon-name-part></tp:taxon-name>, <tp:taxon-name><tp:taxon-name-part taxon-name-part-type="family">Megascolecidae</tp:taxon-name-part></tp:taxon-name>), and a molecular method for species identification.</article-title><source>Megadrilogica</source><volume>22</volume>: <fpage>140</fpage>–<lpage>148</lpage>.</mixed-citation></ref><ref id="B29"><mixed-citation xmlns:xlink="http://www.w3.org/1999/xlink" xlink:type="simple"><person-group><name name-style="western"><surname>Chang</surname><given-names>C-H</given-names></name><name name-style="western"><surname>Bartz</surname><given-names>M</given-names></name><name name-style="western"><surname>Brown</surname><given-names>G</given-names></name><name name-style="western"><surname>Callaham</surname><given-names>M</given-names></name><name name-style="western"><surname>Cameron</surname><given-names>E</given-names></name><name name-style="western"><surname>Davalos</surname><given-names>A</given-names></name><name name-style="western"><surname>Dobson</surname><given-names>A</given-names></name><name name-style="western"><surname>Gorres</surname><given-names>J</given-names></name><name name-style="western"><surname>Herrick</surname><given-names>B</given-names></name><name name-style="western"><surname>Ikeda</surname><given-names>H</given-names></name><name name-style="western"><surname>James</surname><given-names>S</given-names></name><name name-style="western"><surname>Johnston</surname><given-names>M</given-names></name><name name-style="western"><surname>McCay</surname><given-names>T</given-names></name><name name-style="western"><surname>McHugh</surname><given-names>D</given-names></name><name name-style="western"><surname>Minamiya</surname><given-names>Y</given-names></name><name name-style="western"><surname>Nouri</surname><given-names>Aiin M</given-names></name><name name-style="western"><surname>Novo</surname><given-names>M</given-names></name><name name-style="western"><surname>Ortiz-Pachar</surname><given-names>J</given-names></name><name name-style="western"><surname>Pinder</surname><given-names>R</given-names></name><name name-style="western"><surname>Szlávecz</surname><given-names>K</given-names></name></person-group> (<year>2021</year>) <article-title>The second wave of earthworm invasions in North America: Biology, environmental impacts, management and control of invasive jumping worms.</article-title><source>Biological Invasions</source><volume>23</volume>(<issue>11</issue>): <fpage>1</fpage>–<lpage>32</lpage>. <ext-link xlink:href="10.1007/s10530-021-02598-1" ext-link-type="doi" xlink:type="simple">https://doi.org/10.1007/s10530-021-02598-1</ext-link></mixed-citation></ref><ref id="B92"><mixed-citation xmlns:xlink="http://www.w3.org/1999/xlink" xlink:type="simple"><person-group><name name-style="western"><surname>Reynolds</surname><given-names>JW</given-names></name></person-group> (<year>2023</year>) <article-title>Current status of Asian pheretimoid earthworms (<tp:taxon-name><tp:taxon-name-part taxon-name-part-type="subclass">Oligochaeta</tp:taxon-name-part></tp:taxon-name>: <tp:taxon-name><tp:taxon-name-part taxon-name-part-type="family">Megascolecidae</tp:taxon-name-part></tp:taxon-name>) in Canada.</article-title><source>Megadrilogica</source><volume>28</volume>: <fpage>1</fpage>–<lpage>20</lpage>.</mixed-citation></ref><ref id="B65"><mixed-citation xmlns:xlink="http://www.w3.org/1999/xlink" xlink:type="simple"><person-group><name name-style="western"><surname>Kato</surname><given-names>J</given-names></name></person-group> (<year>1972</year>) Earthworms. In: Tochigi Prefecture Animal and Plant Compilation Committee (Еd.) Animals and Plants of Tochigi Prefecture. Shimotsuke Shimbun, Utsunomiya, 545–556.</mixed-citation></ref><ref id="B76"><mixed-citation xmlns:xlink="http://www.w3.org/1999/xlink" xlink:type="simple"><person-group><name name-style="western"><surname>Minamiya</surname><given-names>Y</given-names></name></person-group> (<year>2014</year>) Encyclopedia of Japanese earthworms. <ext-link xlink:href="https://japanese-mimizu.jimdofree.com/" ext-link-type="uri" xlink:type="simple">https://japanese-mimizu.jimdofree.com/</ext-link> [accessed 19 Mar 25]</mixed-citation></ref><ref id="B68"><mixed-citation xmlns:xlink="http://www.w3.org/1999/xlink" xlink:type="simple"><person-group><name name-style="western"><surname>Kobayashi</surname><given-names>S</given-names></name></person-group> (<year>1935</year>) <article-title>Classification and distribution of Korean terrestrial earthworms (preliminary report).</article-title><source>Zoological Journal</source><volume>47</volume>: <fpage>128</fpage>–<lpage>130</lpage>.</mixed-citation></ref><ref id="B107"><mixed-citation xmlns:xlink="http://www.w3.org/1999/xlink" xlink:type="simple"><person-group><name name-style="western"><surname>Song</surname><given-names>MJ</given-names></name><name name-style="western"><surname>Paik</surname><given-names>KY</given-names></name></person-group> (<year>1969</year>) <article-title>Preliminary survey of the earthworms from Dagelet Isl., Korea.</article-title><source>Tongmul Hakhoe Chi</source><volume>12</volume>(<issue>1</issue>): <fpage>13</fpage>–<lpage>21</lpage>.</mixed-citation></ref><ref id="B108"><mixed-citation xmlns:xlink="http://www.w3.org/1999/xlink" xlink:type="simple"><person-group><name name-style="western"><surname>Song</surname><given-names>MJ</given-names></name><name name-style="western"><surname>Paik</surname><given-names>KY</given-names></name></person-group> (<year>1970a</year>) <article-title>Earthworms from Chejoo-do Isl., Korea.</article-title><source>Tongmul Hakhoe Chi</source><volume>1</volume>(<issue>3</issue>): <fpage>9</fpage>–<lpage>14</lpage>.</mixed-citation></ref><ref id="B109"><mixed-citation xmlns:xlink="http://www.w3.org/1999/xlink" xlink:type="simple"><person-group><name name-style="western"><surname>Song</surname><given-names>MJ</given-names></name><name name-style="western"><surname>Paik</surname><given-names>KY</given-names></name></person-group> (<year>1970b</year>) <article-title>On a small collection of earthworms from Geo-je Isl., Korea.</article-title><source>Tongmul Hakhoe Chi</source><volume>4</volume>(<issue>13</issue>): <fpage>101</fpage>–<lpage>111</lpage>.</mixed-citation></ref><ref id="B110"><mixed-citation xmlns:xlink="http://www.w3.org/1999/xlink" xlink:type="simple"><person-group><name name-style="western"><surname>Song</surname><given-names>MJ</given-names></name><name name-style="western"><surname>Paik</surname><given-names>KY</given-names></name></person-group> (<year>1971</year>) <article-title>Earthworms from Mt. Jiri, Korea.</article-title><source>Tongmul Hakhoe Chi</source><volume>14</volume>: <fpage>192</fpage>–<lpage>198</lpage>.</mixed-citation></ref><ref id="B111"><mixed-citation xmlns:xlink="http://www.w3.org/1999/xlink" xlink:type="simple"><person-group><name name-style="western"><surname>Song</surname><given-names>MJ</given-names></name><name name-style="western"><surname>Paik</surname><given-names>KY</given-names></name></person-group> (<year>1973</year>) <article-title>Earthworms from Mt. Sopaik, Korea.</article-title><source>Tongmul Hakhoe Chi</source><volume>16</volume>(<issue>1</issue>): <fpage>5</fpage>–<lpage>12</lpage>.</mixed-citation></ref><ref id="B17"><mixed-citation xmlns:xlink="http://www.w3.org/1999/xlink" xlink:type="simple"><person-group><name name-style="western"><surname>Blakemore</surname><given-names>RJ</given-names></name></person-group> (<year>2013b</year>) <article-title>Jeju-do earthworms (<tp:taxon-name><tp:taxon-name-part taxon-name-part-type="subclass">Oligochaeta</tp:taxon-name-part></tp:taxon-name>: <tp:taxon-name><tp:taxon-name-part taxon-name-part-type="order">Megadrilacea</tp:taxon-name-part></tp:taxon-name>) - Quelpart Island revisited.</article-title><source>Journal of Species Research</source><volume>2</volume>(<issue>1</issue>): <fpage>15</fpage>–<lpage>54</lpage>. <ext-link xlink:href="10.12651/JSR.2013.2.1.015" ext-link-type="doi" xlink:type="simple">https://doi.org/10.12651/JSR.2013.2.1.015</ext-link></mixed-citation></ref><ref id="B11"><mixed-citation xmlns:xlink="http://www.w3.org/1999/xlink" xlink:type="simple"><person-group><name name-style="western"><surname>Blakemore</surname><given-names>RJ</given-names></name></person-group> (<year>2007b</year>) Checklist of megadrile earthworms (<tp:taxon-name><tp:taxon-name-part taxon-name-part-type="phylum">Annelida</tp:taxon-name-part></tp:taxon-name>: <tp:taxon-name><tp:taxon-name-part taxon-name-part-type="subclass">Oligochaeta</tp:taxon-name-part></tp:taxon-name>) from mainland China plus Hainan Island. Chapter 39 of Blakemore, R.J. A Series of Searchable Texts on Earthworm Biodiversity, Ecology and Systematics from Various Regions of the World (3<sup>rd</sup> Edition) 47.</mixed-citation></ref><ref id="B13"><mixed-citation xmlns:xlink="http://www.w3.org/1999/xlink" xlink:type="simple"><person-group><name name-style="western"><surname>Blakemore</surname><given-names>RJ</given-names></name></person-group> (<year>2009</year>) <article-title>Cosmopolitan Earthworms—A Global and Historical Perspective.</article-title> In: <person-group><name name-style="western"><surname>Shain</surname><given-names>DH</given-names></name></person-group> (<role>Ed.</role>) <issue-title>Annelids in Modern Biology.</issue-title><source>Wiley and Blackwell, New Jersey</source>, <fpage>257</fpage>–<lpage>283</lpage>. <ext-link xlink:href="10.1002/9780470455203.ch14" ext-link-type="doi" xlink:type="simple">https://doi.org/10.1002/9780470455203.ch14</ext-link></mixed-citation></ref><ref id="B129"><mixed-citation xmlns:xlink="http://www.w3.org/1999/xlink" xlink:type="simple"><person-group><name name-style="western"><surname>Xu</surname><given-names>Q</given-names></name><name name-style="western"><surname>Xiao</surname><given-names>N</given-names></name></person-group> (<year>2011</year>) <source>Terrestrial Earthworms (<tp:taxon-name><tp:taxon-name-part taxon-name-part-type="subclass">Oligochaeta</tp:taxon-name-part></tp:taxon-name>, <tp:taxon-name><tp:taxon-name-part taxon-name-part-type="order">Opisthopora</tp:taxon-name-part></tp:taxon-name>) of China.</source><publisher-name>China Agriculture Press</publisher-name>, <publisher-loc>Beijing</publisher-loc>, <size units="page">395 pp</size>.</mixed-citation></ref><ref id="B66"><mixed-citation xmlns:xlink="http://www.w3.org/1999/xlink" xlink:type="simple"><person-group><name name-style="western"><surname>Keller</surname><given-names>EL</given-names></name><name name-style="western"><surname>Görres</surname><given-names>JH</given-names></name><name name-style="western"><surname>Schall</surname><given-names>JJ</given-names></name></person-group> (<year>2017</year>) <article-title>Genetic structure of two invasive earthworms, <italic><tp:taxon-name><tp:taxon-name-part taxon-name-part-type="genus">Amynthas</tp:taxon-name-part> <tp:taxon-name-part taxon-name-part-type="species">agrestis</tp:taxon-name-part></tp:taxon-name></italic> and <italic><tp:taxon-name><tp:taxon-name-part taxon-name-part-type="genus">Amynthas</tp:taxon-name-part> <tp:taxon-name-part taxon-name-part-type="species">tokioensis</tp:taxon-name-part></tp:taxon-name></italic> (<tp:taxon-name><tp:taxon-name-part taxon-name-part-type="subclass">Oligochaeta</tp:taxon-name-part></tp:taxon-name>, <tp:taxon-name><tp:taxon-name-part taxon-name-part-type="family">Megascolecidae</tp:taxon-name-part></tp:taxon-name>), and a molecular method for species identification.</article-title><source>Megadrilogica</source><volume>22</volume>: <fpage>140</fpage>–<lpage>148</lpage>. <ext-link xlink:href="10.1007/s10530-021-02598-1" ext-link-type="doi" xlink:type="simple">https://doi.org/10.1007/s10530-021-02598-1</ext-link></mixed-citation></ref><ref id="B126"><mixed-citation xmlns:xlink="http://www.w3.org/1999/xlink" xlink:type="simple"><person-group><name name-style="western"><surname>Uehira</surname><given-names>Y</given-names></name></person-group> (<year>1978</year>) <article-title>Ecological studies of terrestrial oligochaetes in Hakodate.</article-title><source>Biological Materials</source><volume>7</volume>: <fpage>43</fpage>–<lpage>51</lpage>.</mixed-citation></ref><ref id="B45"><mixed-citation xmlns:xlink="http://www.w3.org/1999/xlink" xlink:type="simple"><person-group><name name-style="western"><surname>Goto</surname><given-names>S</given-names></name><name name-style="western"><surname>Hatai</surname><given-names>S</given-names></name></person-group> (<year>1899</year>) <article-title>New or imperfectly known species of earthworms. No. 2.</article-title><source>Annotationes Zoologicae Japonenses</source><volume>3</volume>: <fpage>13</fpage>–<lpage>24</lpage>.</mixed-citation></ref></ref-list></tp:taxon-treatment>
